# Supplementary material for: Prevalence and associated risk factors of scabies and impetigo: A cross-sectional study in Tutume district, Botswana
Source: PLoS Negl Trop Dis. 2024 Jun 3;18(6):e0011495. doi: 10.1371/journal.pntd.0011495 (PMC11175414; doi:10.1371/journal.pntd.0011495)
Supplement: S1 Dataset — (XLSX) [file pntd.0011495.s001.xlsx]

## Sheet: Nata_dataset_complete_2022
RecordID	Dateofvisit	C	Community	Kgotlaifapplicable	age	Whatisyourdateofbirth	Whatisyoursex	Whatdoyoudoforaliving	Hasanyotherpersonbeeninterv	Howmanyareyouinthehousehol	Hasanyoneelsecomplainedofan	Howmanypeopledoyoushareas	Doyoushareabedmattressetc	Doyoushareanyclothesunder	Whatisyourbodybathingroutin	Howoftendoyouchangetoclean	Doyoucurrentlyhaveanitch	Howlonghaveyouhadtheitch	Doyoucurrentlyhavearash	Howlonghaveyouhadtherash	Haveyouhadcontactwiththefo	Skinburrowsontheparticipant	Skinexaminationrashtypicalf	Isitcrusted	Wherearethelesionslocatedfo	AD	AE	AF	AG	Doestheparticipanthaveanyof	Howsevereistheimpetigo	Howwastheimpetigotreated	AK	AL	AM	AN	AO	Haveyoureceivedtreatmentfor	Whatwereyoutreatedwithcho	AR	AS	AT	AU	Haveyoubeenreferredforfurth	Complete
1	7/11/2022		Manxotae	Maaloso	57	1/1/1965	Male	Ipelegeng	No	2	No	1	Yes	No	daily	daily	No		No		none				Unchecked	Unchecked	Unchecked	Unchecked	Unchecked	none			Unchecked	Unchecked	Unchecked	Unchecked	Checked	No	Unchecked	Unchecked	Unchecked	Unchecked	Unchecked		Complete
2	7/11/2022		Manxotae	Moaloso	34	6/12/1988	Female	Drought/ipelegeng	No	3	No	3	Yes	Yes	daily	daily	No		No		house contact with a rash				Unchecked	Unchecked	Unchecked	Unchecked	Unchecked	none			Unchecked	Unchecked	Unchecked	Unchecked	Checked	No	Unchecked	Unchecked	Unchecked	Unchecked	Unchecked		Complete
3	7/11/2022		Manxotae	Moaloso	15	9/20/2007	Female	Student	Yes	3	No	3	Yes	Yes	daily	daily	No		No		house contact with a rash				Unchecked	Unchecked	Unchecked	Unchecked	Unchecked	none			Unchecked	Unchecked	Unchecked	Unchecked	Checked	No	Unchecked	Unchecked	Unchecked	Unchecked	Unchecked		Complete
4	7/11/2022		Manxotae	Moaloso	35	12/29/1986	Female	Drought	No	5	No	2	Yes	Yes	daily	daily	No		No		none				Unchecked	Unchecked	Unchecked	Unchecked	Unchecked	none			Unchecked	Unchecked	Unchecked	Unchecked	Checked	No	Unchecked	Unchecked	Unchecked	Unchecked	Unchecked		Complete
5	7/11/2022		Manxotae	Moaloso	10	4/2/2012	Female	Student	Yes	5	No	3	Yes	Yes	daily	daily	No		No		none				Unchecked	Unchecked	Unchecked	Unchecked	Unchecked	none			Unchecked	Unchecked	Unchecked	Unchecked	Checked	No	Unchecked	Unchecked	Unchecked	Unchecked	Unchecked		Complete
6	7/11/2022		Manxotae	Moaloso	12	6/25/2010	Female	Student	Yes	5	No	2	Yes	Yes	daily	daily	No		No		none				Unchecked	Unchecked	Unchecked	Unchecked	Unchecked	none			Unchecked	Unchecked	Unchecked	Unchecked	Checked	No	Unchecked	Unchecked	Unchecked	Unchecked	Unchecked		Complete
7	7/11/2022		Manxotae	Moalosi	29	1/30/1993	Male	Farmer	No	4	Yes	3	Yes	No	daily	daily	No		No		house contact with an itch				Unchecked	Unchecked	Unchecked	Unchecked	Unchecked	none			Unchecked	Unchecked	Unchecked	Unchecked	Checked	No	Unchecked	Unchecked	Unchecked	Unchecked	Unchecked		Complete
8	7/11/2022		Manxotae	Moaloso	11	6/4/2011	Female	Student	Yes	4	Yes	3	Yes	No	daily	daily	Yes	less than a week	No		house contact with an itch	No	No		Unchecked	Unchecked	Unchecked	Unchecked	Checked	none			Unchecked	Unchecked	Unchecked	Unchecked	Checked	No	Unchecked	Unchecked	Unchecked	Unchecked	Unchecked		Complete
9	7/11/2022		Manxotae	Moaloso-a-ngwana	52	3/24/1970	Female	Drought	No	1	No	1	No	No	daily	2-3 times a week	No		No		house contact with a rash				Unchecked	Unchecked	Unchecked	Unchecked	Unchecked	none			Unchecked	Unchecked	Unchecked	Unchecked	Checked	No	Unchecked	Unchecked	Unchecked	Unchecked	Unchecked		Complete
10	7/11/2022		Manxotae	Moaloso-a-ngwana	48	6/20/1975	Female	Ipelegeng		4	Yes	1	Yes	No	daily	daily	No		No		house contact with an itch				Unchecked	Unchecked	Unchecked	Unchecked	Unchecked	none			Unchecked	Unchecked	Unchecked	Unchecked	Checked	No	Unchecked	Unchecked	Unchecked	Unchecked	Unchecked		Complete
11	7/11/2022		Manxotae	Moaloso-a-ngwana	13	1/12/2009	Male	Student	Yes	4	Yes	1	Yes	No	daily	daily	Yes	more than a month	Yes	more than a month	school contact with a rash	Yes	Yes	No	Unchecked	Unchecked	Checked	Unchecked	Unchecked	none			Unchecked	Unchecked	Unchecked	Unchecked	Checked	Yes	Unchecked	Unchecked	Unchecked	Checked	Unchecked	No	Complete
12	7/11/2022		Manxotae	Maaloso	50	6/14/1972	Female	Housewife	No	2	No	1	Yes	No	daily	daily	No		No		none				Unchecked	Unchecked	Unchecked	Unchecked	Unchecked	none			Unchecked	Unchecked	Unchecked	Unchecked	Checked	No	Unchecked	Unchecked	Unchecked	Unchecked	Unchecked		Complete
13	7/11/2022		Manxotae	Moaloso-a-ngwana	29	3/3/1993	Male	Herdboy	No	1	No	1	No	No	daily	2-3 times a week	Yes	less than a week	No		none	No	No		Unchecked	Unchecked	Unchecked	Unchecked	Checked	none			Unchecked	Unchecked	Unchecked	Unchecked	Checked	No	Unchecked	Unchecked	Unchecked	Unchecked	Unchecked		Complete
14	7/11/2022		Manxotae	Moaloso-a-ngwana	38	1984-10-10	Male	Farmer	No	3	No	2	Yes	No	daily	2-3 times a week	Yes	less than a week	No		none	No	No		Unchecked	Unchecked	Unchecked	Unchecked	Checked	none			Unchecked	Unchecked	Unchecked	Unchecked	Checked	No	Unchecked	Unchecked	Unchecked	Unchecked	Unchecked		Complete
15	7/11/2022		Manxotae	Moaloso-a-ngwana	47	8/8/1975	Male	Unemployed	No	2	No	0	No	No	daily	2-3 times a week	No		No		none				Unchecked	Unchecked	Unchecked	Unchecked	Unchecked	none			Unchecked	Unchecked	Unchecked	Unchecked	Checked	No	Unchecked	Unchecked	Unchecked	Unchecked	Unchecked		Complete
16	7/11/2022		Manxotae	Moaloso-a-ngwana	47	1/25/1975	Male	Farmer	No	7	Yes	3	Yes	No	daily	2-3 times a week	No		No		house contact with a rash				Unchecked	Unchecked	Unchecked	Unchecked	Unchecked	none			Unchecked	Unchecked	Unchecked	Unchecked	Checked	No	Unchecked	Unchecked	Unchecked	Unchecked	Unchecked		Complete
17	7/11/2022		Manxotae	Moaloso-a-ngwana	32	7/23/1990	Female	Self employed	No	7	No	5	Yes	No	daily	daily	No		No		none				Unchecked	Unchecked	Unchecked	Unchecked	Unchecked	none			Unchecked	Unchecked	Unchecked	Unchecked	Checked	No	Unchecked	Unchecked	Unchecked	Unchecked	Unchecked		Complete
18	7/11/2022		Manxotae	Moaloso-a-ngwana	30	6/23/1992	Female	Bar tender	No	6	No	3	Yes	No	daily	daily	No		No		none				Unchecked	Unchecked	Unchecked	Unchecked	Unchecked	none			Unchecked	Unchecked	Unchecked	Unchecked	Checked	No	Unchecked	Unchecked	Unchecked	Unchecked	Unchecked		Complete
19	7/11/2022		Manxotae	Moaloso-a-ngwana	9	2/6/2013	Female	Student	No	4	Yes	3	Yes	No	daily	daily	No		No		none				Unchecked	Unchecked	Unchecked	Unchecked	Unchecked	none			Unchecked	Unchecked	Unchecked	Unchecked	Checked	No	Unchecked	Unchecked	Unchecked	Unchecked	Unchecked		Complete
20	7/11/2022		Manxotae	Moaloso-a-ngwana	10	8/18/2011	Male	Student	No	11	Yes	3	Yes	No	daily	2-3 times a week	Yes	less than a week	No		house contact with an itch	No	No		Unchecked	Unchecked	Unchecked	Unchecked	Checked	none			Unchecked	Unchecked	Unchecked	Unchecked	Checked	No	Unchecked	Unchecked	Unchecked	Unchecked	Unchecked		Complete
21	7/11/2022		Manxotae	Moaloso-a-ngwana	23	9/23/1999	Female	Ipelegeng	Yes	11	Yes	1	No	No	daily	daily	No		No		house contact with an itch				Unchecked	Unchecked	Unchecked	Unchecked	Unchecked	none			Unchecked	Unchecked	Unchecked	Unchecked	Checked	No	Unchecked	Unchecked	Unchecked	Unchecked	Unchecked		Complete
22	7/11/2022		Manxotae	Moaloso-a-ngwana	14	9/14/2008	Male	Student	No	5	Yes	5	Yes	No	2-3 times a week	2-3 times a week	Yes	more than a month	Yes	more than a month	school contact with a rash	No	Yes	No	Checked	Checked	Checked	Checked	Unchecked	none			Unchecked	Unchecked	Unchecked	Unchecked	Checked	Yes	Unchecked	Unchecked	Unchecked	Checked	Unchecked	No	Complete
23	7/11/2022		Manxotae	Maaloso	24	11/20/1998	Female	Not employed	No	2	No	0	No	No	daily	once a week	No		No		none				Unchecked	Unchecked	Unchecked	Unchecked	Unchecked	none			Unchecked	Unchecked	Unchecked	Unchecked	Checked	No	Unchecked	Unchecked	Unchecked	Unchecked	Unchecked		Complete
24	7/11/2022		Manxotae	Moaloso-a-ngwana	12	10/9/2010	Male	Student	No	5	No	1	No	No	2-3 times a week	2-3 times a week	No		No		school contact with an itch				Unchecked	Unchecked	Unchecked	Unchecked	Unchecked	none			Unchecked	Unchecked	Unchecked	Unchecked	Checked	Yes	Unchecked	Unchecked	Unchecked	Checked	Unchecked	No	Complete
25	7/11/2022		Manxotae	Maaloso	58	1964-11-12	Female	Farmer	No	8	Yes	2	Yes	Yes	daily	daily	Yes	less than a month	No		house contact with a rash	No	No		Unchecked	Unchecked	Unchecked	Unchecked	Checked	none			Unchecked	Unchecked	Unchecked	Unchecked	Checked	No	Unchecked	Unchecked	Unchecked	Unchecked	Unchecked		Complete
26	7/11/2022		Manxotae	Maaloso	23	10/6/1999	Female	Unemployed	No	8	Yes	3	Yes	No	daily	daily	No		No		house contact with a rash				Unchecked	Unchecked	Unchecked	Unchecked	Unchecked	none			Unchecked	Unchecked	Unchecked	Unchecked	Checked	No	Unchecked	Unchecked	Unchecked	Unchecked	Unchecked		Complete
27	7/11/2022		Manxotae	Maaloso	10	6/12/2012	Male	Student	Yes	8	Yes	2	Yes	No	daily	daily	No		No		house contact with a rash				Unchecked	Unchecked	Unchecked	Unchecked	Unchecked	none			Unchecked	Unchecked	Unchecked	Unchecked	Checked	Yes	Unchecked	Unchecked	Unchecked	Checked	Unchecked	No	Complete
28	7/11/2022		Manxotae	Moaloso	74	1/1/1948	Female	Farmer	No	4	No	0	No	No	daily	daily	No		No		none				Unchecked	Unchecked	Unchecked	Unchecked	Unchecked	none			Unchecked	Unchecked	Unchecked	Unchecked	Checked	No	Unchecked	Unchecked	Unchecked	Unchecked	Unchecked		Complete
29	7/11/2022		Manxotae	Moaloso	57	1/1/1965	Female	Farmer	No	3	Yes	3	No	No	daily	daily	No		No		house contact with an itch				Unchecked	Unchecked	Unchecked	Unchecked	Unchecked	none			Unchecked	Unchecked	Unchecked	Unchecked	Checked	No	Unchecked	Unchecked	Unchecked	Unchecked	Unchecked		Complete
30	11./7/2022		Manxotae	Manxotae	12	8/23/2010	Male	Students	Yes	3	Yes	3	Yes	No	daily	once a week	Yes	less than a week	Yes	less than a week	none	No	No		Unchecked	Unchecked	Unchecked	Unchecked	Checked	none			Unchecked	Unchecked	Unchecked	Unchecked	Checked	Yes	Unchecked	Unchecked	Unchecked	Checked	Unchecked	No	Complete
61	110722		Manxotae	Maaloso	27	250895	Female	Ipelegeng	No	4	Yes	2	Yes	No	daily	2-3 times a week	No		No		school contact with an itch				Unchecked	Unchecked	Unchecked	Unchecked	Unchecked	skin disease or abscess			Unchecked	Unchecked	Checked	Unchecked	Unchecked	Yes	Checked	Unchecked	Checked	Unchecked	Unchecked	No	Complete
62	110722		Manxotae	Maaloso	59	1011963	Male	Ipelegeng	No	5	No	3	Yes	No	daily	2-3 times a week	No		No		none				Unchecked	Unchecked	Unchecked	Unchecked	Unchecked	none			Unchecked	Unchecked	Unchecked	Unchecked	Checked	No	Unchecked	Unchecked	Unchecked	Unchecked	Unchecked		Complete
63	110722	234711209	Manxotae	Basimanemolemi	68	101	Male	Molemi	No	4	No	1	No	No	daily	2-3 times a week	No		No		none				Unchecked	Unchecked	Unchecked	Unchecked	Unchecked	none			Unchecked	Unchecked	Unchecked	Unchecked	Checked	No	Unchecked	Unchecked	Unchecked	Unchecked	Unchecked		Complete
64	110722		Manxotae	Basimane	30	1910	Male	Molemi	No	4	No		Yes	No	daily	daily	No		No		none				Unchecked	Unchecked	Unchecked	Unchecked	Unchecked	none			Unchecked	Unchecked	Checked	Unchecked	Unchecked	No	Unchecked	Unchecked	Unchecked	Unchecked	Unchecked		Complete
65	11.07.22		Manxotae	Basimane	39	01.01.83	Female	Unemployed	No	3	Yes	2	Yes	No	daily	daily	Yes	more than a month	Yes	more than a month	house contact with an itch	Yes	Yes	No	Unchecked	Checked	Checked	Checked	Unchecked	none			Unchecked	Unchecked	Unchecked	Unchecked	Checked	No	Unchecked	Unchecked	Unchecked	Unchecked	Unchecked		Complete
66	11.07.22		Manxotae	Basimane	6	01.04.16	Male	Student		3	Yes	2	No	No	2-3 times a week	2-3 times a week	Yes	more than a month	Yes	more than a month	house contact with a rash	No	Yes	No	Unchecked	Checked	Checked	Unchecked	Unchecked	none			Unchecked	Unchecked	Checked	Unchecked	Unchecked	No	Unchecked	Unchecked	Unchecked	Unchecked	Unchecked		Complete
67	11.07.22		Manxotae		16	19.05.06	Female	Out of school youth	No	8	No	1	No	No	daily	daily	No		No						Unchecked	Unchecked	Unchecked	Unchecked	Unchecked	none			Unchecked	Unchecked	Unchecked	Unchecked	Checked	No	Unchecked	Unchecked	Unchecked	Unchecked	Unchecked		Complete
68	11.07.22		Manxotae	Basimane	11	19.04.2011	Female	Student	Yes	8	Yes	2	Yes	No	daily	daily	Yes	less than a month	Yes	less than a week	school contact with an itch	No	No		Unchecked	Unchecked	Checked	Unchecked	Unchecked	none			Unchecked	Unchecked	Unchecked	Unchecked	Checked	No	Unchecked	Unchecked	Unchecked	Unchecked	Unchecked		Complete
69	11.07.22		Manxotae	Basimane	40	22.06.82	Female	Ipelegeng	No	6	Yes	3	Yes	Yes	daily	daily	Yes	more than a month	Yes	more than a month	house contact with an itch	No	Yes	No	Unchecked	Checked	Unchecked	Unchecked	Unchecked	none			Unchecked	Unchecked	Unchecked	Unchecked	Checked	No	Unchecked	Unchecked	Unchecked	Unchecked	Unchecked		Complete
70	11.07.22		Manxotae	Basimane	0	17.10.21	Female	Minor	Yes	6	Yes	2	Yes	No	daily	daily	Yes	more than a month	Yes	more than a month	house contact with an itch	No	Yes	No	Unchecked	Checked	Checked	Unchecked	Unchecked	signs of impetigo	very mild(1-5 lesions)	other	Unchecked	Unchecked	Unchecked	Unchecked	Checked	Yes	Checked	Unchecked	Unchecked	Unchecked	Unchecked	No	Complete
71	11.07.22	TL 1	Manxotae	Maaloso	40	01.01.82	Female	Farming	No	5	Yes	3	Yes	No	daily	2-3 times a week	No		No		none				Unchecked	Unchecked	Unchecked	Unchecked	Unchecked	none			Unchecked	Unchecked	Unchecked	Unchecked	Checked	No	Unchecked	Unchecked	Unchecked	Unchecked	Unchecked		Complete
72	11.07.22		Manxotae	Basimane	17	15.06.2005	Female	Out of school youth	Yes	6	Yes	1	Yes	No	daily	daily	No		No		house contact with an itch				Unchecked	Unchecked	Unchecked	Unchecked	Unchecked	none			Unchecked	Unchecked	Unchecked	Unchecked	Checked	No	Unchecked	Unchecked	Unchecked	Unchecked	Unchecked		Complete
73	11.07.22		Manxotae	Basimane	12	01.01.10	Male	Student	No	6	No	5	Yes	No	2-3 times a week	2-3 times a week	Yes	more than a month	Yes	more than a month	school contact with a rash	No	Yes	No	Unchecked	Checked	Checked	Unchecked	Unchecked	skin disease or abscess			Unchecked	Unchecked	Checked	Unchecked	Unchecked	No	Unchecked	Unchecked	Unchecked	Unchecked	Unchecked		Complete
74	11.07.22		Ndutshaa	Maaloso	63	01.01.69	Female	Subsistence farming	No	11	No	0	No	No	daily	daily	No		No		none				Unchecked	Unchecked	Unchecked	Unchecked	Unchecked	none			Unchecked	Unchecked	Unchecked	Unchecked	Checked	No	Unchecked	Unchecked	Unchecked	Unchecked	Unchecked		Complete
75	11.07.22		Manxotae	Maaloso	35	28.08.86	Female	Unemployed	Yes	11	No	3	Yes	No	daily	2-3 times a week	No		No		none				Unchecked	Unchecked	Unchecked	Unchecked	Unchecked	none			Unchecked	Unchecked	Unchecked	Unchecked	Checked	No	Unchecked	Unchecked	Unchecked	Unchecked	Unchecked		Complete
76	11.07.22		Manxotae	Maaloso	30	02.08.91	Female	Ipelegeng	Yes	11	No	2	Yes	No	daily	2-3 times a week	No		No		none				Unchecked	Unchecked	Unchecked	Unchecked	Unchecked	none			Unchecked	Unchecked	Unchecked	Unchecked	Checked	No	Unchecked	Unchecked	Unchecked	Unchecked	Unchecked		Complete
77	11.07.22		Manxotae	Maaloso	6	27.07.15	Female	Student	Yes	11	No	3	Yes	Yes	daily	daily	No		No		school contact with an itch				Unchecked	Unchecked	Unchecked	Unchecked	Unchecked	none			Unchecked	Unchecked	Unchecked	Unchecked	Checked	No	Unchecked	Unchecked	Unchecked	Unchecked	Unchecked		Complete
78	11.07.22		Manxotae	Maaloso	12	17.02.10	Female	Student	Yes	11	No	2	No	No	daily	daily	No		No		school contact with an itch				Unchecked	Unchecked	Unchecked	Unchecked	Unchecked	none			Unchecked	Unchecked	Unchecked	Unchecked	Checked	No	Unchecked	Unchecked	Unchecked	Unchecked	Unchecked		Complete
79	22.07.22		Manxotae	Maaloso	11	16.08.10		Student	Yes	11	No	1	No	No	daily	daily	No		No		school contact with an itch				Unchecked	Unchecked	Unchecked	Unchecked	Unchecked	none			Unchecked	Unchecked	Unchecked	Unchecked	Checked	No	Unchecked	Unchecked	Unchecked	Unchecked	Unchecked		Complete
80	22.07.22		Manxotae	Maaloso	16	04.05.06	Male	Student	Yes	5	No	0	No	No	daily	daily	No		No		school contact with an itch				Unchecked	Unchecked	Unchecked	Unchecked	Unchecked	none			Unchecked	Unchecked	Unchecked	Unchecked	Checked	No	Unchecked	Unchecked	Unchecked	Unchecked	Unchecked		Complete
81	11.07.22		Manxotae	Maaloso	22	09.02.2000	Female	Ipelegeng	No	12	No	5	Yes	No	daily	daily	No		No		none				Unchecked	Unchecked	Unchecked	Unchecked	Unchecked	none			Unchecked	Unchecked	Unchecked	Unchecked	Checked	No	Unchecked	Unchecked	Unchecked	Unchecked	Unchecked		Complete
82	11.07.22		Manxotae	Basimane	5	17.10.16	Female	Minor		8	Yes	5	Yes	No	daily	daily	Yes	more than a month	Yes	more than a month	house contact with an itch	Yes	Yes	No	Checked	Checked	Unchecked	Checked	Unchecked	none			Unchecked	Unchecked	Checked	Unchecked	Unchecked	No	Unchecked	Unchecked	Unchecked	Unchecked	Unchecked		Complete
83	11.07.22		Manxotae	Basimane	1	19.12.20	Male	Minor	Yes	8	Yes	2	Yes	No	daily	2-3 times a week	Yes	more than a month	Yes	more than a month	house contact with a rash	Yes	Yes	No	Unchecked	Checked	Checked	Checked	Unchecked	signs of impetigo	very mild(1-5 lesions)		Unchecked	Unchecked	Unchecked	Unchecked	Checked	No	Unchecked	Unchecked	Unchecked	Unchecked	Unchecked		Complete
84	11.07.22		Manxotae	Basimane	15	20.06.07	Female	Student	Yes	8	Yes	4	Yes	No	daily	daily	No		Yes	more than a month	house contact with a rash	No	Yes	No	Unchecked	Checked	Unchecked	Unchecked	Unchecked				Unchecked	Unchecked	Unchecked	Unchecked	Checked	Yes	Checked	Checked	Unchecked	Unchecked	Unchecked	No	Complete
85	11.07.22		Manxotae	Maaloso	16	14.03.06	Male	Nothing	Yes	12	No	0	No	No	2-3 times a week	2-3 times a week	No		Yes	more than a month		Yes	No		Unchecked	Unchecked	Unchecked	Unchecked	Unchecked	skin disease or abscess			Unchecked	Unchecked	Checked	Unchecked	Unchecked	No	Unchecked	Unchecked	Unchecked	Unchecked	Unchecked		Complete
86	11.07.22		Manxotae	Basimane	39	25.12.83	Female	Ipelegeng	No	4	Yes	4	Yes	No	daily	2-3 times a week	Yes	more than a month	No		house contact with an itch	Yes	Yes	No	Unchecked	Checked	Unchecked	Unchecked	Unchecked	none			Unchecked	Unchecked	Unchecked	Unchecked	Checked	No	Unchecked	Unchecked	Unchecked	Unchecked	Unchecked		Complete
87	11.07.22		Manxotae	Basimane	9	01.04.23	Female	Student	Yes	4	Yes	3	No	No	2-3 times a week	2-3 times a week	Yes	more than a month	No		house contact with an itch	Yes	Yes	No	Unchecked	Checked	Unchecked	Checked	Unchecked	none			Unchecked	Unchecked	Checked	Unchecked	Unchecked	No	Unchecked	Unchecked	Unchecked	Unchecked	Unchecked		Complete
88	11.07.22		Manxotae	Basimane	2	13.04.20	Male	Minor	Yes	4	Yes	3	Yes	No	daily	2-3 times a week	Yes	more than a month	Yes	more than a month	house contact with an itch	Yes	Yes	No	Checked	Checked	Checked	Unchecked	Unchecked	none			Unchecked	Unchecked	Unchecked	Unchecked	Checked	No	Unchecked	Unchecked	Unchecked	Unchecked	Unchecked		Complete
89	11.07.22		Manxotae	Basimane	34	07.05.88	Male	Ipelegeng	No	4	No	3	Yes	No	daily	once a week	No		No						Unchecked	Unchecked	Unchecked	Unchecked	Unchecked				Unchecked	Unchecked	Unchecked	Unchecked	Checked	No	Unchecked	Unchecked	Unchecked	Unchecked	Unchecked		Complete
90	11.07.22		Manxotae	Basimane	25	28.11.97	Male	Ipelegeng	No	5	Yes	2	No	No	2-3 times a week	2-3 times a week	Yes	less than a month	Yes	less than a month	house contact with an itch	Yes	Yes	No	Unchecked	Checked	Checked	Checked	Unchecked	signs of impetigo	mild (6-10 lesions)	not yet treated	Unchecked	Unchecked	Unchecked	Unchecked	Checked	No	Unchecked	Unchecked	Unchecked	Unchecked	Unchecked		Complete
91	22.07,22		Manxotae	Basimane	4	30.06.18		Minor	Yes	5	Yes		Yes	No	daily	daily	Yes	more than a month	Yes	more than a month	house contact with an itch	Yes	Yes	No	Unchecked	Checked	Checked	Checked	Unchecked	none			Unchecked	Unchecked	Unchecked	Unchecked	Checked	No	Unchecked	Unchecked	Unchecked	Unchecked	Unchecked		Complete
92	11.07.22		Manxotae	Basimane	1	22.10.22	Male	Minor	Yes	5	Yes	1	Yes	No	daily	daily	Yes	more than a month	Yes	more than a month		Yes	Yes	No	Unchecked	Checked	Checked	Checked	Unchecked	none			Unchecked	Unchecked	Unchecked	Unchecked	Checked	No	Unchecked	Unchecked	Unchecked	Unchecked	Unchecked		Complete
93	7/11/2022	1	Manxotae	Moaloso	25	10/22/1997	Female	Tcuckshop attendant	No	3	Yes	3	Yes	Yes	daily		No		No		house contact with a rash				Unchecked	Unchecked	Unchecked	Unchecked	Unchecked	none			Unchecked	Unchecked	Unchecked	Unchecked	Checked	No	Unchecked	Unchecked	Unchecked	Unchecked	Unchecked		Complete
94	7/11/2022	10	Manxotae	Basimane	17	3/22/2022	Female	Unemployed	Yes	10	Yes	4	No	Yes	daily	daily	Yes	more than a month	Yes	more than a month	school contact with an itch	Yes	Yes		Checked	Checked	Checked	Checked	Unchecked	none			Checked	Unchecked	Checked	Unchecked	Unchecked	No	Unchecked	Unchecked	Unchecked	Unchecked	Unchecked		Complete
95	7/11/2022	11l	Manxotae	Basimane	30	1/12/1992	Female		Yes	10	Yes	2	Yes	Yes	2-3 times a week	daily	Yes	more than a month	No		house contact with an itch	Yes	Yes	No	Checked	Unchecked	Unchecked	Checked	Unchecked	none			Checked	Unchecked	Unchecked	Unchecked	Unchecked	No	Unchecked	Unchecked	Unchecked	Unchecked	Unchecked		Complete
96	7/11/2022	12l	Manxotae	Basimane	26	10/6/1996	Male	Herd boy	Yes	10	Yes	1	Yes	No	2-3 times a week	once a week	No		Yes			Yes	Yes	No	Checked	Checked	Checked	Checked	Unchecked	ulcer or wound			Checked	Unchecked	Unchecked	Unchecked	Unchecked	No	Unchecked	Unchecked	Unchecked	Unchecked	Unchecked		Complete
97	7/11/2022	13	Manxotae	Basimane	17	9/6/2022	Male	Unemployed	Yes	10	Yes	2	Yes	Yes	daily	2-3 times a week	Yes	more than a month	Yes		house contact with an itch	Yes	Yes	No	Checked	Checked	Checked	Checked	Unchecked	none			Checked	Unchecked	Checked	Unchecked	Unchecked	No	Unchecked	Unchecked	Unchecked	Unchecked	Unchecked		Complete
98	7/11/2022	14	Manxotae	Basimane	24	5/4/1998	Female	Unemployed	Yes	9	Yes	4	Yes	Yes	daily	daily	No		No		house contact with an itch				Unchecked	Unchecked	Unchecked	Unchecked	Unchecked				Unchecked	Unchecked	Unchecked	Unchecked	Checked	Yes	Checked	Checked	Unchecked	Unchecked	Unchecked	Yes	Complete
99	7/11/2022	15l	Manxotae	Basimane	3	7/14/2019	Female	Minor	Yes	9	Yes	3	Yes	Yes	2-3 times a week	daily	Yes	more than a month	Yes	more than a month	house contact with an itch	Yes	Yes	Yes	Checked	Checked	Checked	Checked	Unchecked	ulcer or wound			Checked	Unchecked	Checked	Unchecked	Unchecked	No	Unchecked	Unchecked	Unchecked	Unchecked	Unchecked		Complete
100	7/11/2022	16l	Manxotae	basimane	5	7/29/2022	Male	Minor	Yes	9	Yes	3	Yes	No	2-3 times a week	2-3 times a week	Yes	more than a month	Yes	more than a month	house contact with an itch	Yes	Yes	No	Checked	Checked	Checked	Checked	Unchecked	ulcer or wound			Checked	Unchecked	Checked	Checked	Unchecked	Yes	Checked	Checked	Unchecked	Unchecked	Unchecked	No	Complete
101	7/11/2022	17l	Manxotae	basimane	1	1/17/2021	Male	Minor	Yes	12	Yes	3	Yes	Yes	daily	daily	Yes	more than a month	Yes	more than a month	house contact with an itch	Yes	Yes	No	Checked	Checked	Checked	Checked	Unchecked	ulcer or wound			Checked	Unchecked	Checked	Unchecked	Unchecked	No	Unchecked	Unchecked	Unchecked	Unchecked	Unchecked		Complete
102	7/11/2022	18	Manxotae	Basimane	40	7/22/1982	Female	Farmer	Yes	12	Yes	3	Yes	Yes	daily	daily	Yes	more than a month	Yes	more than a month	house contact with an itch	Yes	Yes	Yes	Checked	Checked	Checked	Checked	Unchecked	ulcer or wound			Checked	Unchecked	Checked	Unchecked	Unchecked	Yes	Checked	Checked	Unchecked	Unchecked	Unchecked	No	Complete
103	7/11/2022	19l	Manxotae	Basimane	13	11/9/2009	Male	Student	No	4	Yes		Yes	Yes	daily	2-3 times a week	Yes	more than a month	Yes	more than a month	house contact with an itch	Yes	Yes	No	Checked	Unchecked	Checked	Checked	Unchecked	ulcer or wound			Unchecked	Unchecked	Checked	Unchecked	Unchecked	Yes	Checked	Checked	Unchecked	Unchecked	Unchecked	No	Complete
104	7/11/2022	2	Manxotae	Maaloso		3/17/1992	Female	Cleaner at the kgotla	No	4	Yes	4	Yes	Yes	daily	2-3 times a week	No		No		house contact with a rash				Unchecked	Unchecked	Unchecked	Unchecked	Unchecked	none			Unchecked	Unchecked	Unchecked	Unchecked	Checked	No	Unchecked	Unchecked	Unchecked	Unchecked	Unchecked		Complete
105	7/11/2022	20l	Manxotae	Basimane	18	7/23/2004	Female	Unemployed	Yes	4	Yes	1	No	No	daily	daily	Yes	more than a month	Yes	more than a month	house contact with an itch	Yes	Yes	No	Unchecked	Checked	Checked	Unchecked	Unchecked	none			Checked	Unchecked	Unchecked	Unchecked	Unchecked	No	Unchecked	Unchecked	Unchecked	Unchecked	Unchecked		Complete
106	7/11/2022	21l	Manxotae	Basimane	9	1/1/2013	Male	Student		4	Yes	2	Yes	Yes	daily	2-3 times a week	Yes		Yes	more than a month	house contact with an itch	Yes	Yes	No	Unchecked	Checked	Checked	Unchecked	Unchecked	none			Checked	Unchecked	Unchecked	Unchecked	Unchecked	Yes	Checked	Checked	Unchecked	Unchecked	Unchecked	No	Complete
107	7/11/2022	22l	Manxotae	Basimane	29	7/24/1992	Male	Farmer	No	8	Yes	1	No	Yes	2-3 times a week	daily	Yes		Yes	more than a month	house contact with an itch	Yes	Yes	No	Checked	Checked	Checked	Checked	Unchecked	ulcer or wound			Checked	Unchecked	Checked	Unchecked	Unchecked	No	Unchecked	Unchecked	Unchecked	Unchecked	Unchecked		Complete
108	7/11/2022	23l	Manxotae	Basimane	64	1/1/1958	Male	Farmer	Yes	8	Yes	2	Yes	No	daily	daily	Yes	less than a month	Yes	less than a month	house contact with an itch	Yes	Yes	No	Checked	Checked	Checked	Checked	Unchecked	none			Checked	Unchecked	Checked	Unchecked	Unchecked	No	Unchecked	Unchecked	Unchecked	Unchecked	Unchecked		Complete
109	7/11/2022	24l	Manxotae	Basimane	62	1/1/1960	Female	Farmer	Yes	8	Yes	2	Yes	No	daily		Yes	less than a month	Yes	less than a month	house contact with an itch	Yes	Yes	No	Checked	Unchecked	Checked	Checked	Unchecked	none			Checked	Unchecked	Unchecked	Unchecked	Unchecked	No	Unchecked	Unchecked	Unchecked	Unchecked	Unchecked		Complete
110	7/11/2022	25l	Manxotae	Basimane	3	3/1/2019	Female	Minor	Yes	8	Yes		Yes	Yes	daily	daily	Yes		Yes		house contact with an itch	Yes	Yes	No	Checked	Checked	Checked	Checked	Unchecked	ulcer or wound			Checked	Unchecked	Unchecked	Unchecked	Unchecked	Yes	Checked	Checked	Unchecked	Unchecked	Unchecked	No	Complete
111	7/11/2022		Manxotae	basimane	29	6/6/1993		Farmer	No	6	Yes	3	Yes	Yes		2-3 times a week	Yes	more than a month	Yes	more than a month	house contact with an itch	Yes	Yes	No	Checked	Checked	Checked	Checked	Unchecked				Checked	Checked	Unchecked	Unchecked	Unchecked	Yes	Checked	Checked	Unchecked	Unchecked	Unchecked	No	Complete
112	7/11/2022	27l	Manxotae	Basimane	7	11/30/2015	Female		Yes	6	Yes	3	Yes	Yes	daily	daily	Yes	more than a month	Yes	less than a month	house contact with an itch	Yes	Yes	No	Checked	Checked	Checked	Unchecked	Unchecked	ulcer or wound			Checked	Unchecked	Unchecked	Unchecked	Unchecked	No	Unchecked	Unchecked	Unchecked	Unchecked	Unchecked		Complete
113	7/11/2022	28l	Manxotae	Basimane	30	6/13/1992	Female		Yes	6	Yes	3	Yes	Yes	daily		Yes	more than a month	Yes	more than a month	house contact with an itch	Yes	Yes	No	Checked	Checked	Checked	Checked	Unchecked				Checked	Unchecked	Unchecked	Unchecked	Unchecked	Yes	Checked	Checked	Unchecked	Unchecked	Unchecked	No	Complete
114	7/11/2022	29l	Manxotae	Maalosoangwana	49	5/15/1974	Male	Handy man	No	2	Yes	1	No	No	daily	daily	No		No		house contact with an itch				Unchecked	Unchecked	Unchecked	Unchecked	Unchecked	none			Unchecked	Unchecked	Unchecked	Unchecked	Checked	No	Unchecked	Unchecked	Unchecked	Unchecked	Unchecked		Complete
115	7/11/2022	3	Manxotae	Maaloso	6	6/22/2016	Male	Student standard 1	Yes	3	Yes	3	No	No	daily	2-3 times a week	No		No		none				Unchecked	Unchecked	Unchecked	Unchecked	Unchecked	none			Checked	Unchecked	Unchecked	Unchecked	Unchecked	Yes	Checked	Checked	Unchecked	Unchecked	Unchecked	Yes	Complete
116	7/11/2022	30l	Manxotae	Moalosoangwana	1	9/15/2008	Male	Student	Yes	2	Yes	1	No	No	daily	daily	Yes	less than a month	Yes	less than a month	school contact with an itch	Yes	Yes	No	Unchecked	Checked	Checked	Unchecked	Unchecked	none			Checked	Unchecked	Unchecked	Unchecked	Unchecked	No	Unchecked	Unchecked	Unchecked	Unchecked	Unchecked		Complete
117	7/11/2022	4	Manxotae	Maaloso	14	6/2/2008	Male	Student standard 7	Yes	4	Yes	4	No	Yes	daily	2-3 times a week	No		No		school contact with a rash				Unchecked	Unchecked	Unchecked	Unchecked	Unchecked	none			Checked	Unchecked	Unchecked	Unchecked	Unchecked	No	Unchecked	Unchecked	Unchecked	Unchecked	Unchecked		Complete
118	7/11/2022		Manxotae	Maaloso	42	12/25/1981	Female	Ipelegeng	No	5	No	3	Yes	Yes		2-3 times a week	No		No		none				Unchecked	Unchecked	Unchecked	Unchecked	Unchecked	none			Unchecked	Unchecked	Unchecked	Unchecked	Checked	No	Unchecked	Unchecked	Unchecked	Unchecked	Unchecked		Complete
119	7/11/2022		Manxotae	maaloso	43	10/15/1978	Male	Handy man jobs	Yes	5	No	3	Yes	Yes	daily	2-3 times a week	No		No		none				Unchecked	Unchecked	Unchecked	Unchecked	Unchecked				Checked	Unchecked	Unchecked	Unchecked	Unchecked	No	Unchecked	Unchecked	Unchecked	Unchecked	Unchecked		Complete
120	7/11/2022	7	Manxotae	Maaloso	3	2019-12-12	Female	Minor	No	6	No	3	Yes	Yes	daily	daily	No		No		none				Unchecked	Unchecked	Unchecked	Unchecked	Unchecked	skin disease or abscess			Checked	Unchecked	Checked	Unchecked	Unchecked	No	Unchecked	Unchecked	Unchecked	Unchecked	Unchecked		Complete
121			Manxotae	Maaloso	18	4/12/2004	Male	Unemployed	No	6	No	2	No	No	daily	2-3 times a week	No		No		none				Unchecked	Unchecked	Unchecked	Unchecked	Unchecked	none			Unchecked	Unchecked	Unchecked	Unchecked	Checked	No	Unchecked	Unchecked	Unchecked	Unchecked	Unchecked		Complete
122	7/11/2022	9L	Manxotae	Basimane	56	1/1/1966	Female	Unemleyed			Yes		Yes	Yes	once a week	less than once a week	Yes	more than a month	Yes	more than a month	house contact with an itch	Yes	Yes	No	Checked	Checked	Checked	Checked	Unchecked	none			Checked	Unchecked	Checked	Unchecked	Unchecked	No	Unchecked	Unchecked	Unchecked	Unchecked	Unchecked		Complete
123	11.07.22		Manxotae	Moaloso	79	01.01.43	Female	Unemployed	No	7	Yes	5	Yes	Yes	daily	daily	Yes	less than a week	No		house contact with an itch	No	No		Unchecked	Unchecked	Unchecked	Unchecked	Checked	none			Unchecked	Unchecked	Unchecked	Unchecked	Checked	No	Unchecked	Unchecked	Unchecked	Unchecked	Unchecked		Complete
124	11.07.2022		Manxotae	Moaloso	40	19.10.1982	Female	Farmer	Yes	4	No	4	Yes	No	daily	daily	No		No		none				Unchecked	Unchecked	Unchecked	Unchecked	Unchecked	none			Unchecked	Unchecked	Unchecked	Unchecked	Checked	No	Unchecked	Unchecked	Unchecked	Unchecked	Unchecked		Complete
125	11.07.2022		Manxotae	Moaloso	22	05.07.2000	Female	Ipelegeng	No	8	Yes	4	Yes	Yes	daily	daily	No		No		house contact with an itch				Unchecked	Unchecked	Unchecked	Unchecked	Unchecked	none			Unchecked	Unchecked	Unchecked	Unchecked	Checked	No	Unchecked	Unchecked	Unchecked	Unchecked	Unchecked		Complete
126	11.07.2022		Manxotae	Moaloso	40	19.06.1982	Female	Ipelegeng	No	4	Yes	3	Yes	No	daily	daily	No		No		none				Unchecked	Unchecked	Unchecked	Unchecked	Unchecked	none			Unchecked	Unchecked	Unchecked	Unchecked	Checked	No	Unchecked	Unchecked	Unchecked	Unchecked	Unchecked		Complete
127	11.07.2022		Manxotae	Moaloso	17	15.09.2005	Male	Unemployed	Yes	4	Yes	1	No	No	daily	daily	No		No		none				Unchecked	Unchecked	Unchecked	Unchecked	Unchecked	none			Unchecked	Unchecked	Unchecked	Unchecked	Checked	No	Unchecked	Unchecked	Unchecked	Unchecked	Unchecked		Complete
128	11.07.2022		Manxotae	Moaloso	32	25.11.90	Male	Unemployed	No	7	Yes	2	Yes	Yes	daily	daily	No		No		house contact with an itch				Unchecked	Unchecked	Unchecked	Unchecked	Unchecked	none			Unchecked	Unchecked	Unchecked	Unchecked	Checked	No	Unchecked	Unchecked	Unchecked	Unchecked	Unchecked		Complete
129	11.07.22		Manxotae	Moaloso	25	03 .03.97	Female	TSP	Yes	7	Yes	2	Yes	No	daily	daily	No		No		house contact with an itch				Unchecked	Unchecked	Unchecked	Unchecked	Unchecked	none			Unchecked	Unchecked	Unchecked	Unchecked	Checked	No	Unchecked	Unchecked	Unchecked	Unchecked	Unchecked		Complete
130	11.07.2022		Manxotae	Basimane	17	29.05.2006	Female	Unemployed	Yes	6	Yes	4	Yes	No	daily	daily	No		No		house contact with an itch				Unchecked	Unchecked	Unchecked	Unchecked	Unchecked	none			Unchecked	Unchecked	Unchecked	Unchecked	Checked	No	Unchecked	Unchecked	Unchecked	Unchecked	Unchecked		Complete
131	11.07.2022		Manxotae	Basimane	14	06.07.2008	Male	Student	Yes	6	Yes	4	Yes	No	daily	daily	No		Yes	more than a month	school contact with an itch	No	Yes	Yes	Unchecked	Checked	Unchecked	Unchecked	Unchecked	none			Unchecked	Unchecked	Unchecked	Unchecked	Checked	Yes	Checked	Checked	Unchecked	Unchecked	Unchecked	No	Complete
132	11.07.2022		Manxotae	Basimane	46	20.11.1975	Female	Unemployed	Yes	6	Yes	2	Yes	No	daily	daily	No		No		house contact with an itch				Unchecked	Unchecked	Unchecked	Unchecked	Unchecked	none			Unchecked	Unchecked	Unchecked	Unchecked	Checked	Yes	Checked	Checked	Unchecked	Unchecked	Unchecked	No	Complete
133	11.07.2022		Manxotae	Basimane	29	13.12.1993	Female	Unemployed	Yes	7	Yes	7	Yes	No	daily	daily	No		No		none				Unchecked	Unchecked	Unchecked	Unchecked	Unchecked	none			Unchecked	Unchecked	Unchecked	Unchecked	Checked	No	Unchecked	Unchecked	Unchecked	Unchecked	Unchecked		Complete
134	11.07.2022	941521111	Manxotae	Moaloso	24	25.01.1998	Female	Unemployed	Yes	7	No	7	No	No	daily	daily	No		No		house contact with an itch				Unchecked	Unchecked	Unchecked	Unchecked	Unchecked	none			Unchecked	Unchecked	Unchecked	Checked	Unchecked	No	Unchecked	Unchecked	Unchecked	Unchecked	Unchecked		Complete
135	11.07.2022		Manxotae	Basimane	35	06.02.1987	Male	Ipelegeng	Yes	7	Yes	7	Yes	No	daily	daily	No		No		none				Unchecked	Unchecked	Unchecked	Unchecked	Unchecked	none			Unchecked	Unchecked	Unchecked	Unchecked	Checked	No	Unchecked	Unchecked	Unchecked	Unchecked	Unchecked		Complete
136	11.07.2022		Manxotae	Basimane	12	20.07.2010	Male	Student	Yes	5	Yes	4	Yes	Yes	daily	once a week	No		Yes	more than a month	house contact with an itch	No	Yes	Yes	Unchecked	Checked	Checked	Checked	Unchecked	none			Unchecked	Unchecked	Unchecked	Unchecked	Checked	Yes	Unchecked	Unchecked	Unchecked	Checked	Unchecked	No	Complete
137	11.07.2022		Manxotae	Basimane	31	22.10.1990	Female	Ipelegeng	Yes	5	Yes	5	Yes	No	daily	daily	No		No		house contact with an itch				Unchecked	Unchecked	Unchecked	Unchecked	Unchecked	none			Unchecked	Unchecked	Unchecked	Unchecked	Checked	No	Unchecked	Unchecked	Unchecked	Unchecked	Unchecked		Complete
138	11.07.22		Manxotae	Moaloso	67	01.01.1953	Female	Unemployed	No	3	Yes	2	No	No	daily	daily	No		No		house contact with an itch				Unchecked	Unchecked	Unchecked	Unchecked	Unchecked	none			Unchecked	Unchecked	Unchecked	Unchecked	Checked	No	Unchecked	Unchecked	Unchecked	Unchecked	Unchecked		Complete
139	11.07.22		Manxotae	Moaloso	37	18.07.85	Female	Unemployed	Yes	3	Yes	2	No	No	daily	daily	No		No		house contact with an itch				Unchecked	Unchecked	Unchecked	Unchecked	Unchecked	none			Unchecked	Unchecked	Unchecked	Unchecked	Checked	No	Unchecked	Unchecked	Unchecked	Unchecked	Unchecked		Complete
140	11.07.22		Manxotae	Basimane	42		Female	Unemployed	No	6	Yes	2	No	No	daily	daily	Yes	less than a month	No		school contact with an itch	No	Yes	No	Unchecked	Checked	Unchecked	Unchecked	Unchecked	none			Unchecked	Unchecked	Unchecked	Unchecked	Checked	No	Unchecked	Unchecked	Unchecked	Unchecked	Unchecked		Complete
141	11.07.22		Manxotae	Basimane	68	01.01.64	Female	Unemployed	No	6	Yes	2	No	No	daily	daily	Yes	less than a month	No		house contact with an itch	No	No		Unchecked	Unchecked	Unchecked	Unchecked	Checked				Unchecked	Unchecked	Checked	Checked	Unchecked	No	Unchecked	Unchecked	Unchecked	Unchecked	Unchecked		Complete
142	11.07.22		Manxotae	Basimane	66	15.06.1956	Female	Unemployed	No	4	Yes	1	No	No	daily	daily	Yes	less than a month	No		none	No	No		Unchecked	Unchecked	Unchecked	Unchecked	Checked	none			Unchecked	Unchecked	Unchecked	Unchecked	Checked	No	Unchecked	Unchecked	Unchecked	Unchecked	Unchecked		Complete
143	11.07.22		Manxotae	Basimane	78	01.01.1944	Female	Unemployed	No	10	Yes	4	No	No	daily	daily	No		No		none				Unchecked	Unchecked	Unchecked	Unchecked	Unchecked	none			Unchecked	Unchecked	Unchecked	Unchecked	Checked	No	Unchecked	Unchecked	Unchecked	Unchecked	Unchecked		Complete
144	11.07.22		Manxotae	Basimane	38	10.02.84	Female	Unemployed	Yes	10	Yes	1	No	No	daily	daily	No		No		none				Unchecked	Unchecked	Unchecked	Unchecked	Unchecked	none			Unchecked	Unchecked	Unchecked	Unchecked	Checked	No	Unchecked	Unchecked	Unchecked	Unchecked	Unchecked		Complete
145	11.07.22		Manxotae	Moaloso	66	01.01.56	Female	Unemployed	No	15	No	2	Yes	No	2-3 times a week	daily	No		No		none				Unchecked	Unchecked	Unchecked	Unchecked	Unchecked	none			Unchecked	Unchecked	Unchecked	Unchecked	Checked	No	Unchecked	Unchecked	Unchecked	Unchecked	Unchecked		Complete
146	11.07.22		Manxotae	Basimane	30	14.02.92	Female	Unemployed	No	4	Yes	3	No	No	daily	daily	No		No		none				Unchecked	Unchecked	Unchecked	Unchecked	Unchecked	none			Unchecked	Unchecked	Unchecked	Unchecked	Checked	No	Unchecked	Unchecked	Unchecked	Unchecked	Unchecked		Complete
147	11.07.22		Manxotae	Basimane	13	13.08.08	Female	Student	Yes	4	Yes	3	No	No	daily	daily	Yes	less than a month	No		school contact with an itch	No	Yes	No	Unchecked	Unchecked	Unchecked	Unchecked	Checked	none			Unchecked	Unchecked	Unchecked	Unchecked	Checked	Yes	Checked	Unchecked	Unchecked	Unchecked	Unchecked	Yes	Complete
148	11.07.22		Manxotae	Basimane	37	19.02.85	Male	Unemployed	No	10	No	4	Yes	No	daily	daily	No		No		none				Unchecked	Unchecked	Unchecked	Unchecked	Unchecked	none			Unchecked	Unchecked	Unchecked	Unchecked	Checked	No	Unchecked	Unchecked	Unchecked	Unchecked	Unchecked		Complete
149	11.07.22		Manxotae	Basimane	35	01.01.1987	Female	Unemployed	Yes	10	No	3	Yes	No	daily	daily	No		No		none				Unchecked	Unchecked	Unchecked	Unchecked	Unchecked	none			Unchecked	Unchecked	Unchecked	Unchecked	Checked	No	Unchecked	Unchecked	Unchecked	Unchecked	Unchecked		Complete
150	11.07.22		Manxotae		24	05.05.98	Female	Unemployed	Yes	10	No	2	Yes	No	daily	daily	No		No		none				Unchecked	Unchecked	Unchecked	Unchecked	Unchecked	none			Unchecked	Unchecked	Unchecked	Unchecked	Checked	No	Unchecked	Unchecked	Unchecked	Unchecked	Unchecked		Complete
151	11.07.22		Manxotae	Moaloso	66	01.01.56	Male	Unemployed	Yes	15	Yes	2	Yes	No	daily	once a week	No		No		house contact with an itch				Unchecked	Unchecked	Unchecked	Unchecked	Unchecked	none			Unchecked	Unchecked	Unchecked	Unchecked	Checked	No	Unchecked	Unchecked	Unchecked	Unchecked	Unchecked		Complete
152	11.07.22		Manxotae	Moaloso	21	25.03.2001	Male	Unemployed	Yes	15	Yes	1	No	No	daily	daily	No		No		none				Unchecked	Unchecked	Unchecked	Unchecked	Unchecked	none			Unchecked	Unchecked	Unchecked	Unchecked	Checked	No	Unchecked	Unchecked	Unchecked	Unchecked	Unchecked		Complete
153	11.07.2022		Manxotae	Moaloso	44	28.02.1981	Male	Famer	Yes	15	Yes	1	No	No	daily	daily	No		No		house contact with an itch				Unchecked	Unchecked	Unchecked	Unchecked	Unchecked	none			Unchecked	Unchecked	Unchecked	Unchecked	Checked	No	Unchecked	Unchecked	Unchecked	Unchecked	Unchecked		Complete
154	11.07.2022		Manxotae	Moaloso	33	22.03.1989	Female	Self employed	No	7	No	4	Yes	No	daily	daily	No		No		none				Unchecked	Unchecked	Unchecked	Unchecked	Unchecked	none			Unchecked	Unchecked	Unchecked	Unchecked	Checked	No	Unchecked	Unchecked	Unchecked	Unchecked	Unchecked		Complete
155	11.07.2022		Manxotae	Moaloso	29	10.02.1993	Female	Ipelegeng	No	5	No	5	Yes	No	daily	daily	No		No		none				Unchecked	Unchecked	Unchecked	Unchecked	Unchecked	none			Unchecked	Unchecked	Unchecked	Unchecked	Checked	No	Unchecked	Unchecked	Unchecked	Unchecked	Unchecked		Complete
156	11.07.2022		Manxotae	Moaloso	42	01.01.1979	Male	Builder	Yes	4	No	4	Yes	No	daily	daily	No		No		none				Unchecked	Unchecked	Unchecked	Unchecked	Unchecked	none			Unchecked	Unchecked	Unchecked	Unchecked	Checked	No	Unchecked	Unchecked	Unchecked	Unchecked	Unchecked		Complete
187	12.07.22		Manxotae	Basimane	29	03.05.93	Male	Subsistence farming	No	3	No	1	Yes	No	daily	2-3 times a week	No		No		none				Unchecked	Unchecked	Unchecked	Unchecked	Unchecked	none			Unchecked	Unchecked	Unchecked	Unchecked	Checked	No	Unchecked	Unchecked	Unchecked	Unchecked	Unchecked		Complete
188	12.07.22		Manxotae	Basimane	9	12.08.12	Female	Student	No	3	No	0	No	No	daily	daily	Yes	less than a week	Yes	less than a week	school contact with a rash	No	Yes	No	Unchecked	Checked	Checked	Unchecked	Unchecked	none			Unchecked	Unchecked	Unchecked	Unchecked	Checked	No	Unchecked	Unchecked	Unchecked	Unchecked	Unchecked		Complete
189	12.07.22		Manxotae	Maaloso a ngwana	36	17.08.85	Female	Ipelegeng	No	6	Yes	5	Yes	No	daily	daily	No		No		house contact with an itch				Unchecked	Unchecked	Unchecked	Unchecked	Unchecked	none			Unchecked	Unchecked	Unchecked	Unchecked	Checked	No	Unchecked	Unchecked	Unchecked	Unchecked	Unchecked		Complete
190	12.07.22		Manxotae	Maaloso a ngwana	13	23.08.08	Female	Student	Yes	6	No	0	No	Yes	daily	daily	Yes	less than a month	Yes	less than a month	house contact with a rash	No	Yes	No	Unchecked	Checked	Unchecked	Unchecked	Unchecked	none			Unchecked	Unchecked	Unchecked	Unchecked	Checked	Yes	Checked	Checked	Unchecked	Unchecked	Unchecked	No	Complete
191	12.07.22		Manxotae	Maaloso a ngwana			Male	Minor	No	11	Yes	2	Yes	No	daily	once a week	Yes	more than a month	Yes	more than a month	house contact with an itch	No	Yes	No	Unchecked	Checked	Checked	Unchecked	Unchecked	none			Unchecked	Unchecked	Unchecked	Unchecked	Checked	No	Unchecked	Unchecked	Unchecked	Unchecked	Unchecked		Incomplete
192	12.07.22		Manxotae	Maaloso a ngwana	4	18.10.17	Male		Yes	11	Yes	3	Yes	No	2-3 times a week	once a week	Yes	more than a month	Yes	more than a month	house contact with an itch	Yes			Unchecked	Checked	Checked	Checked	Unchecked	none			Unchecked	Unchecked	Unchecked	Unchecked	Checked	Yes	Checked	Checked	Unchecked	Unchecked	Unchecked	No	Complete
193	12.07.22		Manxotae	Maaloso a ngwana	16	01.09.05	Female	Out of school youth	Yes	11	Yes	3	Yes			daily	Yes	more than a month	Yes	more than a month	house contact with an itch	No	No		Unchecked	Unchecked	Unchecked	Checked	Unchecked	none			Unchecked	Unchecked	Unchecked	Unchecked	Checked	No	Unchecked	Unchecked	Unchecked	Unchecked	Unchecked		Complete
194	12.07.22	M	Manxotae	Maaloso a Ngwana	6	26.02.16	Female	Minor	No	9	No	3		No	daily	2-3 times a week	No		No		none				Unchecked	Unchecked	Unchecked	Unchecked	Unchecked	none			Unchecked	Unchecked	Unchecked	Unchecked	Checked	No	Unchecked	Unchecked	Unchecked	Unchecked	Unchecked		Complete
195			Manxotae		3		Male		Yes		No	1	Yes	No	daily	2-3 times a week	No		No		none				Unchecked	Unchecked	Unchecked	Unchecked	Unchecked	skin disease or abscess			Unchecked	Unchecked	Unchecked	Unchecked	Checked	No	Unchecked	Unchecked	Unchecked	Unchecked	Unchecked		Complete
196	12.07.22		Manxotae	Maaloso a Ngwana	9	15.09.14	Female	Ipelegeng	No	5	No	5	No	No	daily	daily	Yes	more than a month	Yes	more than a month	school contact with an itch	No	Yes	No	Unchecked	Checked	Unchecked	Checked	Unchecked	signs of impetigo	moderate (11-49 lesions)	not yet treated	Unchecked	Unchecked	Unchecked	Unchecked	Checked	Yes	Checked	Checked	Unchecked	Unchecked	Unchecked	No	Complete
197	12.07.22		Manxotae	Maaloso a Ngwana	6	15.04.22	Male	Student		7	Yes	3	Yes	No	daily	daily	No		No		house contact with an itch				Unchecked	Unchecked	Unchecked	Unchecked	Unchecked				Unchecked	Unchecked	Unchecked	Unchecked	Checked	No	Unchecked	Unchecked	Unchecked	Unchecked	Unchecked		Complete
198	12.07.22		Manxotae	Maaloso a Ngwana	5		Female		No	3	Yes	2	Yes	No	daily	daily	Yes	more than a month	Yes	more than a month	house contact with an itch	No	Yes	No	Unchecked	Checked	Checked	Checked	Unchecked	none			Unchecked	Unchecked	Checked	Unchecked	Unchecked	Yes	Checked	Checked	Unchecked	Unchecked	Unchecked	No	Complete
199	12.07.22		Manxotae	Basimane	75	01.01.47	Male	Unemployed	No	9	No	2	No	Yes	daily	once a week	Yes	less than a week	No		none	No	No		Unchecked	Unchecked	Unchecked	Unchecked	Checked	none			Unchecked	Unchecked	Unchecked	Unchecked	Checked	No	Unchecked	Unchecked	Unchecked	Unchecked	Unchecked		Complete
200	12.07.22		Manxotae	Basimane	21	07.06.01	Female	Unemployed	Yes	10	Yes	0	No	No	daily	daily	No		No		none				Unchecked	Unchecked	Unchecked	Unchecked	Unchecked	none			Unchecked	Unchecked	Unchecked	Unchecked	Checked	No	Unchecked	Unchecked	Unchecked	Unchecked	Unchecked		Complete
201	12.07.22		Manxotae	Basimane	30	08.04.92	Female	Unemployed	No	4	No	3	No	Yes	daily	daily	No		No		none				Unchecked	Unchecked	Unchecked	Unchecked	Unchecked	none			Unchecked	Unchecked	Unchecked	Unchecked	Checked	No	Unchecked	Unchecked	Unchecked	Unchecked	Unchecked		Complete
202	12.07.22		Manxotae	Basimane	77	01.01.45	Female	Unemployed	No	3	Yes	1	No	No	daily	daily	Yes	more than a month	Yes	more than a month	house contact with an itch	No	Yes	No	Unchecked	Checked	Unchecked	Unchecked	Unchecked	skin disease or abscess			Unchecked	Unchecked	Checked	Unchecked	Unchecked	No	Unchecked	Unchecked	Unchecked	Unchecked	Unchecked		Complete
203	12.07.22		Manxotae	Basimane	29	01.02.92	Female	Unemployed	No	8	No	3	Yes	No	daily	daily	No		No		none				Unchecked	Unchecked	Unchecked	Unchecked	Unchecked	none			Unchecked	Unchecked	Unchecked	Unchecked	Checked	No	Unchecked	Unchecked	Unchecked	Unchecked	Unchecked		Complete
204	12.07.22		Manxotae	Basimane	34	06.06.88	Male	Unemployed		8	No	3	Yes	No	daily	daily	No		No		none				Unchecked	Unchecked	Unchecked	Unchecked	Unchecked	none			Unchecked	Unchecked	Unchecked	Unchecked	Checked	No	Unchecked	Unchecked	Unchecked	Unchecked	Unchecked		Complete
205	12.07.22		Manxotae	Basimane	28	22.10.94	Female	bdf	No	5	Yes	1	Yes	No	daily	daily	No		No		house contact with an itch				Unchecked	Unchecked	Unchecked	Unchecked	Unchecked	none			Unchecked	Unchecked	Unchecked	Unchecked	Checked	No	Unchecked	Unchecked	Unchecked	Unchecked	Unchecked		Complete
206	12.07.22		Manxotae	Basimane	32	25.03.90	Female	Unemployed	No	4	Yes	3	No	No	daily	daily	No		No		house contact with an itch				Unchecked	Unchecked	Unchecked	Unchecked	Unchecked	none			Unchecked	Unchecked	Unchecked	Unchecked	Checked	No	Unchecked	Unchecked	Unchecked	Unchecked	Unchecked		Complete
207	12.07.22		Manxotae	Basimane	33	26.06.89	Female	Unemployed	No	4	Yes	3	No	No	daily	daily	No		No		none				Unchecked	Unchecked	Unchecked	Unchecked	Unchecked	none			Unchecked	Unchecked	Unchecked	Unchecked	Checked	No	Unchecked	Unchecked	Unchecked	Unchecked	Unchecked		Complete
208	12.07.22		Manxotae	Basimane	52	01.01.1970	Female	Unemployed	No	8	No	3	Yes	No	daily	daily	No		No		house contact with an itch				Unchecked	Unchecked	Unchecked	Unchecked	Unchecked	none			Unchecked	Unchecked	Unchecked	Unchecked	Checked	No	Unchecked	Unchecked	Unchecked	Unchecked	Unchecked		Complete
209	12.07.22		Manxotae	Basimane	16	09.04.2006	Female		Yes	8	No	3	Yes	No	daily	daily	No		No		none				Unchecked	Unchecked	Unchecked	Unchecked	Unchecked				Unchecked	Unchecked	Unchecked	Unchecked	Checked	No	Unchecked	Unchecked	Unchecked	Unchecked	Unchecked		Complete
210	12.07.22		Manxotae	Basimane	64	01.01.1958	Female	Unemployed	No	7	No	2	Yes	No	daily	daily	No		No		none				Unchecked	Unchecked	Unchecked	Unchecked	Unchecked	none			Unchecked	Unchecked	Unchecked	Unchecked	Checked	No	Unchecked	Unchecked	Unchecked	Unchecked	Unchecked		Complete
211	12.07.22		Manxotae	Basimane	60		Female	Unemployed	No	3	Yes	3	No	No	daily	daily	Yes	less than a week	Yes	less than a week	none	No	No		Unchecked	Checked	Unchecked	Unchecked	Unchecked	none			Unchecked	Unchecked	Unchecked	Unchecked	Checked	No	Unchecked	Unchecked	Unchecked	Unchecked	Unchecked		Complete
212	12.07.22		Manxotae	Basimane	40	26.06.82	Male	Self employed	No	7	Yes	4	No	No	daily	daily	No		No		school contact with an itch				Unchecked	Unchecked	Unchecked	Unchecked	Unchecked	none			Unchecked	Unchecked	Unchecked	Unchecked	Checked	No	Unchecked	Unchecked	Unchecked	Unchecked	Unchecked		Complete
213	12.07.22		Manxotae	Basimane	70	01.01.1962	Male	Unemployed	No	2	No	1	No	No	daily	once a week	No		No		none				Unchecked	Unchecked	Unchecked	Unchecked	Unchecked	none			Unchecked	Unchecked	Unchecked	Unchecked	Checked	No	Unchecked	Unchecked	Unchecked	Unchecked	Unchecked		Complete
214	12.07.22		Manxotae	Basimane	91	01.01.1931	Female	Unemployed	No	3	No	2	Yes	No	daily	daily	No		No		none				Unchecked	Unchecked	Unchecked	Unchecked	Unchecked	none			Unchecked	Unchecked	Unchecked	Unchecked	Checked	No	Unchecked	Unchecked	Unchecked	Unchecked	Unchecked		Complete
215	12.07.22		Manxotae	Basimane	54	21.06.1968	Male	Self employed	No	9	Yes	3	Yes	No	daily	2-3 times a week	No		No		house contact with a rash				Unchecked	Unchecked	Unchecked	Unchecked	Unchecked	none			Unchecked	Unchecked	Unchecked	Unchecked	Checked	No	Unchecked	Unchecked	Unchecked	Unchecked	Unchecked		Complete
216	12.07.22		Manxotae	Basimane	34	06.10.1988	Female	Self employed	No	9	Yes	3	No	No	daily	daily	No		No		house contact with a rash				Unchecked	Unchecked	Unchecked	Unchecked	Unchecked	none			Unchecked	Unchecked	Unchecked	Unchecked	Checked	No	Unchecked	Unchecked	Unchecked	Unchecked	Unchecked		Complete
217	12.07.22		Manxotae	Basimane	29	12.10.1993	Female	Unemployed	No	4	No	3	Yes	No	daily	daily	No		No		none				Unchecked	Unchecked	Unchecked	Unchecked	Unchecked	none			Unchecked	Unchecked	Unchecked	Unchecked	Checked	No	Unchecked	Unchecked	Unchecked	Unchecked	Unchecked		Complete
218	12.07.22		Manxotae	Basimane	19	03.05.2003	Female	Unemployed	No	8	No	3	No	No	daily	daily	No		No		none				Unchecked	Unchecked	Unchecked	Unchecked	Unchecked	none			Unchecked	Unchecked	Unchecked	Unchecked	Checked	No	Unchecked	Unchecked	Unchecked	Unchecked	Unchecked		Complete
219	12.07.22		Manxotae	Basimane	64	01.01.1958	Female	Unemployed	No	15	Yes	3	No	No	daily	daily	No		No		house contact with a rash				Unchecked	Unchecked	Unchecked	Unchecked	Unchecked	none			Unchecked	Unchecked	Unchecked	Unchecked	Checked	No	Unchecked	Unchecked	Unchecked	Unchecked	Unchecked		Complete
220	12.07.22		Manxotae	Basimane	68	01.01.1954	Female	Unemployed	No	15	Yes	3	No	No	daily	daily	No		No		house contact with an itch				Unchecked	Unchecked	Unchecked	Unchecked	Unchecked	none			Unchecked	Unchecked	Unchecked	Unchecked	Checked	No	Unchecked	Unchecked	Unchecked	Unchecked	Unchecked		Complete
221	12.07.22		Manxotae	Moalosowangwana	47	06.06.1975	Male	Employed	No	6	Yes	1	No	No	daily	daily	No		No		house contact with a rash				Unchecked	Unchecked	Unchecked	Unchecked	Unchecked	none			Unchecked	Unchecked	Unchecked	Unchecked	Checked	No	Unchecked	Unchecked	Unchecked	Unchecked	Unchecked		Complete
222	12.07.22		Manxotae	Moalosowangwana	12	15.04.2009	Female	Student	Yes	6	Yes	3	Yes	No	daily	daily	Yes	less than a week	Yes	less than a month	school contact with a rash	No	Yes	No	Checked	Checked	Checked	Checked	Unchecked	none			Unchecked	Unchecked	Unchecked	Unchecked	Checked	No	Unchecked	Unchecked	Unchecked	Unchecked	Unchecked		Complete
223	12.07.22		Manxotae	Moalosowangwana	24	01.03.1998	Female	Unemployed	No	3	No	3	No	No	daily	daily	No		No		none				Unchecked	Unchecked	Unchecked	Unchecked	Unchecked	none			Unchecked	Unchecked	Unchecked	Unchecked	Checked	No	Unchecked	Unchecked	Unchecked	Unchecked	Unchecked		Complete
224	7/12/2022		Manxotae	Moaloso-a-ngwana	43	5/15/1979	Female	Self employed	No	6	Yes	2	Yes	Yes	daily	2-3 times a week	Yes	more than a month	No		house contact with a rash	No	No		Unchecked	Unchecked	Unchecked	Unchecked	Checked	none			Unchecked	Unchecked	Unchecked	Unchecked	Checked	No	Unchecked	Unchecked	Unchecked	Unchecked	Unchecked		Complete
225	7/12/2022		Manxotae	Moaloso-a-ngwana	23	7/31/1998	Male	Farmer	No	10	Yes	4	Yes	No	daily	2-3 times a week	No		No		house contact with a rash				Unchecked	Unchecked	Unchecked	Unchecked	Unchecked	none			Unchecked	Unchecked	Unchecked	Unchecked	Checked	No	Unchecked	Unchecked	Unchecked	Unchecked	Unchecked		Complete
226	7/12/2022		Manxotae	Moalosoangwana	40	6/2/1982	Female	Ipelegeng	No	6	Yes	2	Yes	No	daily	daily	No		No		none				Unchecked	Unchecked	Unchecked	Unchecked	Unchecked	none			Unchecked	Unchecked	Unchecked	Unchecked	Checked	No	Unchecked	Unchecked	Unchecked	Unchecked	Unchecked		Complete
227	7/12/2022		Manxotae	Moaloso-a-ngwana	16	12/21/2005	Female	Unemployed	No	2	No	1	No	No	daily	daily	No		No		house contact with a rash				Unchecked	Unchecked	Unchecked	Unchecked	Unchecked	none			Unchecked	Unchecked	Unchecked	Unchecked	Checked	No	Unchecked	Unchecked	Unchecked	Unchecked	Unchecked		Complete
228	7/12/2022		Manxotae	Moaloso-a-ngwana				Farmer	No	9	Yes	3	Yes	Yes	2-3 times a week	2-3 times a week	No		No		house contact with an itch				Unchecked	Unchecked	Unchecked	Unchecked	Unchecked	none			Unchecked	Unchecked	Unchecked	Unchecked	Checked	No	Unchecked	Unchecked	Unchecked	Unchecked	Unchecked		Complete
229	7/12/2022		Manxotae	Moaloso-a-ngwana	36	11/8/1986	Male	Unemployed	No	12	Yes	5	Yes	Yes	daily	daily	No		No		house contact with an itch				Unchecked	Unchecked	Unchecked	Unchecked	Unchecked	none			Unchecked	Unchecked	Unchecked	Unchecked	Checked	No	Unchecked	Unchecked	Unchecked	Unchecked	Unchecked		Complete
230	7/12/2022		Manxotae	Moaloso-a-ngwana		6/7/1995	Female	Drought	Yes	12	Yes	3	Yes	No	daily	2-3 times a week	No		No		house contact with an itch				Unchecked	Unchecked	Unchecked	Unchecked	Unchecked	none			Unchecked	Unchecked	Unchecked	Unchecked	Checked	No	Unchecked	Unchecked	Unchecked	Unchecked	Unchecked		Complete
231	7/12/2022		Manxotae	Moaloso-a-ngwana	32	1990-12-10	Female	Drought	No	10	Yes	5	Yes	Yes	daily	daily	No		No		house contact with a rash				Unchecked	Unchecked	Unchecked	Unchecked	Unchecked	none			Unchecked	Unchecked	Unchecked	Unchecked	Checked	No	Unchecked	Unchecked	Unchecked	Unchecked	Unchecked		Complete
232	7/12/2022		Manxotae	Moaloso-a-ngwana	28	6/20/1984	Male	Tirelo Sechaba	No	1	No	1	No	No	daily	daily	No		No		none				Unchecked	Unchecked	Unchecked	Unchecked	Unchecked	none			Unchecked	Unchecked	Unchecked	Unchecked	Checked	No	Unchecked	Unchecked	Unchecked	Unchecked	Unchecked		Complete
233	7/12/2022		Manxotae	Moaloso-a-ngwana	28	11/24/1994	Male	Tirelo Sechaba	No	9	Yes	2	Yes	No	daily	daily	No		No		house contact with an itch				Unchecked	Unchecked	Unchecked	Unchecked	Unchecked	none			Unchecked	Unchecked	Unchecked	Unchecked	Checked	No	Unchecked	Unchecked	Unchecked	Unchecked	Unchecked		Complete
234	7/12/2022		Manxotae	Moaloso-a-ngwana		2/4/1969	Female	Farmer	No	11	No	2	Yes	No	daily	daily	No		No		none				Unchecked	Unchecked	Unchecked	Unchecked	Unchecked	none			Unchecked	Unchecked	Unchecked	Unchecked	Checked	No	Unchecked	Unchecked	Unchecked	Unchecked	Unchecked		Complete
235	7/12/2022		Manxotae	Moaloso-a-ngwana	21	4/25/2001	Female	Self employed	Yes	11	No	3	Yes	Yes	daily	2-3 times a week	No		No		none				Unchecked	Unchecked	Unchecked	Unchecked	Unchecked	none			Unchecked	Unchecked	Unchecked	Unchecked	Checked	No	Unchecked	Unchecked	Unchecked	Unchecked	Unchecked		Complete
236	7/13/2022		Tshwaane		57	1/1/1965	Male	Farmer	No	3	Yes	2	Yes	Yes	2-3 times a week	2-3 times a week	No		No		house contact with an itch				Unchecked	Unchecked	Unchecked	Unchecked	Unchecked	none			Unchecked	Unchecked	Unchecked	Unchecked	Checked	No	Unchecked	Unchecked	Unchecked	Unchecked	Unchecked		Complete
237	7/13/2022		Tshwaane		75	7/2/1947	Male	Retired			No	3	Yes	No	2-3 times a week	2-3 times a week	Yes	more than a month	Yes	more than a month	house contact with an itch	No	No		Unchecked	Unchecked	Unchecked	Unchecked	Checked	none			Unchecked	Unchecked	Unchecked	Unchecked	Checked	No	Unchecked	Unchecked	Unchecked	Unchecked	Unchecked		Complete
238	7/12/2022		Manxotae		28	12/30/1994	Male	Farmer	No	3	Yes	2	No	No	2-3 times a week	daily	No		No		house contact with an itch				Unchecked	Unchecked	Unchecked	Unchecked	Unchecked	none			Unchecked	Unchecked	Unchecked	Unchecked	Checked	Yes	Checked	Checked	Unchecked	Unchecked	Unchecked	No	Complete
239	7/13/2022		Tshwaane		31		Male	Farmer			No	1	No	No	daily	daily	No		No						Unchecked	Unchecked	Unchecked	Unchecked	Unchecked	none			Unchecked	Unchecked	Unchecked	Unchecked	Checked	No	Unchecked	Unchecked	Unchecked	Unchecked	Unchecked		Complete
240	7/13/2022		Tshwaane		52	1/1/1970	Male	Farmer	No	1	No	1	No	No	daily	daily	No		No		none				Unchecked	Unchecked	Unchecked	Unchecked	Unchecked	none			Unchecked	Unchecked	Unchecked	Unchecked	Checked	No	Unchecked	Unchecked	Unchecked	Unchecked	Unchecked		Complete
241	7/13/2022		Tshwaane			1/1/1944	Female	Retired	No	4	Yes	4	No	No	2-3 times a week	once a week	Yes	less than a month	No		none	No	No		Unchecked	Unchecked	Unchecked	Unchecked	Checked	none			Unchecked	Unchecked	Unchecked	Unchecked	Checked	No	Unchecked	Unchecked	Unchecked	Unchecked	Unchecked		Complete
242	7/13/2022		Tshwaane			1/1/1969	Female	Farmer	No	2	No	1	Yes	No	daily	daily	No		No		none				Unchecked	Unchecked	Unchecked	Unchecked	Unchecked	none			Unchecked	Unchecked	Unchecked	Unchecked	Checked	No	Unchecked	Unchecked	Unchecked	Unchecked	Unchecked		Complete
243	6/13/2022		Tshwaane		60	6/11/1962	Male		No	2	No	2	No	No	daily	daily	No		No		none				Unchecked	Unchecked	Unchecked	Unchecked	Unchecked	none			Unchecked	Unchecked	Unchecked	Unchecked	Checked	No	Unchecked	Unchecked	Unchecked	Unchecked	Unchecked		Complete
244	7/13/2022		Tshwaane			1/1/1955	Female	Farmer	No	2	No	2	No	No	2-3 times a week	2-3 times a week	Yes	more than a month	No		none	No	No		Unchecked	Unchecked	Unchecked	Unchecked	Checked	none			Unchecked	Unchecked	Unchecked	Unchecked	Checked	No	Unchecked	Unchecked	Unchecked	Unchecked	Unchecked		Complete
245	7/12/2022		Manxotae			0/01/1949	Male		No	2	Yes	1	Yes	No	2-3 times a week	2-3 times a week	Yes	more than a month	No		house contact with an itch	No	No		Unchecked	Unchecked	Unchecked	Unchecked	Checked	none			Unchecked	Unchecked	Unchecked	Unchecked	Checked	No	Unchecked	Unchecked	Unchecked	Unchecked	Unchecked		Complete
246	7/13/2022		Tshwaane			6/11/2000	Female	Unemployed	No	2	No	1	No	No	2-3 times a week	daily	No		No		house contact with an itch				Unchecked	Unchecked	Unchecked	Unchecked	Unchecked	none			Unchecked	Unchecked	Unchecked	Unchecked	Checked	No	Unchecked	Unchecked	Unchecked	Unchecked	Unchecked		Complete
247	7/13/2022		Tshwaane		60	1/1/1962	Male	Farmer	No	3	Yes	2	Yes	No	daily	2-3 times a week	No		No		none				Unchecked	Unchecked	Unchecked	Unchecked	Unchecked	none			Unchecked	Unchecked	Unchecked	Unchecked	Checked	No	Unchecked	Unchecked	Unchecked	Unchecked	Unchecked		Complete
248	7/12/2022		Manxotae		50	1/1/1972	Female	Farmer	No	3	Yes	2	No	No	daily	daily	Yes	more than a month	No		none	No	No		Unchecked	Unchecked	Unchecked	Unchecked	Checked				Unchecked	Unchecked	Unchecked	Unchecked	Checked	No	Unchecked	Unchecked	Unchecked	Unchecked	Unchecked		Complete
249	7/13/2022		Tshwaane		25	7/18/1997	Male	Farm boy	Yes	13	No		No		daily	daily	No		No		house contact with an itch				Unchecked	Unchecked	Unchecked	Unchecked	Unchecked	none			Unchecked	Unchecked	Unchecked	Unchecked	Checked	No	Unchecked	Unchecked	Unchecked	Unchecked	Unchecked		Complete
250	9/12/2022		Manxotae		36	3/20/1986	Female	Farmer	No	2	No	2	Yes	No	daily	2-3 times a week	No		No		none				Unchecked	Unchecked	Unchecked	Unchecked	Unchecked	none			Unchecked	Unchecked	Unchecked	Unchecked	Checked	No	Unchecked	Unchecked	Unchecked	Unchecked	Unchecked		Complete
251	7/13/2022		Tshwaane		36	12/25/1986	Male		Yes	2	No	2	Yes		daily	2-3 times a week	No		No		none				Unchecked	Unchecked	Unchecked	Unchecked	Unchecked	none			Unchecked	Unchecked	Unchecked	Unchecked	Checked	No	Unchecked	Unchecked	Unchecked	Unchecked	Unchecked		Complete
252	7/13/2022		Tshwaane		75	1/1/1947	Female	Old age pension	No	4	Yes	2	Yes	Yes	2-3 times a week	2-3 times a week	Yes	more than a month	No		house contact with an itch	No	No	No	Unchecked	Unchecked	Unchecked	Unchecked	Checked	none			Unchecked	Unchecked	Unchecked	Unchecked	Checked	No	Unchecked	Unchecked	Unchecked	Unchecked	Unchecked		Complete
253	13.07.2022		Tshwaane		54	1/1/1968	Male	Drought part time jobs	No	2	Yes	1	No	Yes	2-3 times a week	2-3 times a week	No		No		none				Unchecked	Unchecked	Unchecked	Unchecked	Unchecked	none			Unchecked	Unchecked	Unchecked	Unchecked	Checked	No	Unchecked	Unchecked	Unchecked	Unchecked	Unchecked		Complete
254	13.07.2022		Tshwaane		15	04.4.2007	Female	Student	Yes	6	Yes	6	Yes	No	daily	once a week	Yes	less than a week	Yes		house contact with an itch	No	Yes	No	Unchecked	Checked	Unchecked	Unchecked	Unchecked	skin disease or abscess			Unchecked	Unchecked	Unchecked	Checked	Unchecked	No	Unchecked	Unchecked	Unchecked	Unchecked	Unchecked		Complete
255	7/13/2022		Malelejwe	Malelejwe	36	29.06.1986	Male	Ipelegeng	No	3	Yes	4	Yes	Yes	2-3 times a week	2-3 times a week	No		No		house contact with an itch				Unchecked	Unchecked	Unchecked	Unchecked	Unchecked	none			Unchecked	Unchecked	Unchecked	Unchecked	Checked	Yes	Checked	Checked	Unchecked	Unchecked	Unchecked	No	Complete
256	7/13/2022		Malelejwe	Malelejwe	27	11/7/1995	Female	Ipelegeng	Yes	3	Yes	3	Yes	Yes	daily	2-3 times a week	No		No		none				Unchecked	Unchecked	Unchecked	Unchecked	Unchecked	none			Unchecked	Unchecked	Unchecked	Unchecked	Checked	No	Unchecked	Unchecked	Unchecked	Unchecked	Unchecked		Complete
257	7/13/2022		Malelejwe	Malelejwe	22	5/25/2000	Female	Ipelegeng	No	2	Yes	2	Yes	No	daily	once a week	Yes	more than a month	Yes	more than a month	house contact with a rash	No	Yes		Unchecked	Unchecked	Unchecked	Checked	Unchecked	skin disease or abscess			Unchecked	Unchecked	Unchecked	Unchecked	Checked	Yes	Unchecked	Checked	Unchecked	Unchecked	Unchecked	No	Complete
258	7/13/2022		Malelejwe	Malelejwe	24	4/8/1998	Male	Ipelegeng	No	3	Yes	3	Yes	Yes	2-3 times a week	2-3 times a week	No		No		none				Unchecked	Unchecked	Unchecked	Unchecked	Unchecked	none			Unchecked	Unchecked	Unchecked	Unchecked	Checked	No	Unchecked	Unchecked	Unchecked	Unchecked	Unchecked		Complete
259	7/13/2022		Malelejwe		21	12/24/2001		supported by herBaby Daddy	Yes	3	Yes	3	Yes	Yes	daily	daily	No		No		house contact with an itch				Unchecked	Unchecked	Unchecked	Unchecked	Unchecked	none			Unchecked	Unchecked	Unchecked	Checked	Unchecked	No	Unchecked	Unchecked	Unchecked	Unchecked	Unchecked		Complete
260	7/13/2020		Malelejwe		30	4/14/1992	Female	Ipelegeng	No	6	Yes	2	Yes	Yes	2-3 times a week	2-3 times a week	Yes	more than a month	Yes	more than a month	house contact with a rash	No	Yes	No	Checked	Checked	Checked	Checked	Unchecked	skin disease or abscess			Unchecked	Unchecked	Checked	Checked	Unchecked	Yes	Unchecked	Checked	Checked	Unchecked	Unchecked	No	Complete
261	7/13/2022		Malelejwe		33	1/18/1989	Male	Farmer	Yes		Yes	2	Yes	Yes	2-3 times a week	2-3 times a week	No		No		house contact with a rash				Unchecked	Unchecked	Unchecked	Unchecked	Unchecked	none			Unchecked	Unchecked	Unchecked	Unchecked	Checked	No	Unchecked	Unchecked	Unchecked	Unchecked	Unchecked		Complete
262	13.07.22		Tshwaane		69	01.01 53	Male	Herder		1	No	0	No	No	2-3 times a week	less than once a week	No		No		none				Unchecked	Unchecked	Unchecked	Unchecked	Unchecked				Unchecked	Unchecked	Unchecked	Unchecked	Checked	No	Unchecked	Unchecked	Unchecked	Unchecked	Unchecked		Complete
263	13.07.22		Tshwaane		59	01.01.63	Female	Subsistence agriculture		8	No														Unchecked	Unchecked	Unchecked	Unchecked	Unchecked				Unchecked	Unchecked	Unchecked	Unchecked	Unchecked		Unchecked	Unchecked	Unchecked	Unchecked	Unchecked		Incomplete
264	13.07.22		Tshwaane		25	28.01.97	Male	Piece jobs	No	3	No	2	Yes	Yes	2-3 times a week		No		No		none				Unchecked	Unchecked	Unchecked	Unchecked	Unchecked	none			Unchecked	Unchecked	Unchecked	Unchecked	Checked	No	Unchecked	Unchecked	Unchecked	Unchecked	Unchecked		Complete
265	13.07.22		Tshwaane		15	10.04.07	Male	Studend	Yes	8	No	2	Yes	Yes	daily	daily	No		No		none				Unchecked	Unchecked	Unchecked	Unchecked	Unchecked	none			Unchecked	Unchecked	Unchecked	Unchecked	Checked	No	Unchecked	Unchecked	Unchecked	Unchecked	Unchecked		Complete
266	13.07.22		Tshwaane		38	01.01.84	Female	Ipelegeng		5	No	3	No	No	daily	2-3 times a week	No		No		house contact with an itch				Unchecked	Unchecked	Unchecked	Unchecked	Unchecked	none			Unchecked	Unchecked	Unchecked	Unchecked	Checked	No	Unchecked	Unchecked	Unchecked	Unchecked	Unchecked		Complete
267	13.07.22		Tshwaane		10		Female	Student	No	5	No	3	Yes	No	2-3 times a week	2-3 times a week	Yes	less than a month	No		none	No	No		Unchecked	Unchecked	Unchecked	Unchecked	Checked	none			Unchecked	Unchecked	Unchecked	Unchecked	Checked	No	Unchecked	Unchecked	Unchecked	Unchecked	Unchecked		Complete
268	13.07.22		Tshwaane				Male	Minor	No	3	No	2	Yes	No			Yes	more than a month	No		none	No	No		Unchecked	Unchecked	Unchecked	Unchecked	Checked	skin disease or abscess			Unchecked	Unchecked	Unchecked	Checked	Unchecked	No	Unchecked	Unchecked	Unchecked	Unchecked	Unchecked		Incomplete
269	13.07.22		Tshwaane		76	01.01.46	Female	Destitute	Yes	2	No	0	Yes	No			Yes	more than a month	Yes	more than a month			No		Unchecked	Unchecked	Checked	Checked	Unchecked	none			Unchecked	Unchecked	Unchecked	Unchecked	Checked	No	Unchecked	Unchecked	Unchecked	Unchecked	Unchecked		Complete
270	13.07.22		Tshwaane		72	01.01.50	Female	Destitute	No	2	No	1	No	No		daily	Yes		Yes	less than a month	none	No	Yes	No	Unchecked	Unchecked	Checked	Checked	Unchecked	none			Unchecked	Unchecked	Unchecked	Unchecked	Unchecked	Yes	Checked	Checked	Unchecked	Unchecked	Unchecked	No	Complete
271	13.07.22		Tshwaane		80	01.01.42	Male	Destitute	No	1	No	0	No	No	daily	2-3 times a week	No		No						Unchecked	Unchecked	Unchecked	Unchecked	Unchecked	none			Unchecked	Unchecked	Unchecked	Unchecked	Checked	No	Unchecked	Unchecked	Unchecked	Unchecked	Unchecked		Complete
272	13.07.22		Tshwaane		37	01.01.85	Male	Herder	No	2	No	1	No	No	daily	daily	No		No		none				Unchecked	Unchecked	Unchecked	Unchecked	Unchecked	none			Unchecked	Unchecked	Unchecked	Unchecked	Checked	No	Unchecked	Unchecked	Unchecked	Unchecked	Unchecked		Complete
273	13.07.2022		Malelejwe	Malelejwe	53	12.07.1969		Unemployed	Yes	2	No	1	No	No	daily	daily	No		No		none				Unchecked	Unchecked	Unchecked	Unchecked	Unchecked	none			Unchecked	Unchecked	Unchecked	Unchecked	Checked	No	Unchecked	Unchecked	Unchecked	Unchecked	Unchecked		Complete
274	13.07.2022		Malelejwe	Malelejwe	21	13.05.2001	Female	Unemployed	Yes	1	No	1	No	No	daily	daily	No		No		none				Unchecked	Unchecked	Unchecked	Unchecked	Unchecked	none			Unchecked	Unchecked	Unchecked	Unchecked	Checked	No	Unchecked	Unchecked	Unchecked	Unchecked	Unchecked		Complete
275	13.07.2022		Malelejwe	Malelejwe	57	02.03.1965	Male	Unemployed	No	2	Yes	2	Yes	No	daily	daily	No		No		none	No			Unchecked	Unchecked	Unchecked	Unchecked	Unchecked	none			Unchecked	Unchecked	Unchecked	Unchecked	Checked	No	Unchecked	Unchecked	Unchecked	Unchecked	Unchecked		Complete
276	13.07.2022		Malelejwe	Malelejwe	75	01.01.1947	Female	Unemployed	No	1	No	1	No	No	daily		No		No		none				Unchecked	Unchecked	Unchecked	Unchecked	Unchecked	none			Unchecked	Unchecked	Unchecked	Unchecked	Checked	No	Unchecked	Unchecked	Unchecked	Unchecked	Unchecked		Complete
277	13.07.2022		Malelejwe	Malelejwe	58	10.05.1964		Unemployed	No	2	Yes	1	Yes	No	daily	once a week	Yes	more than a month	No		none	No	Yes	No	Unchecked	Checked	Unchecked	Unchecked	Unchecked	none			Unchecked	Unchecked	Unchecked	Unchecked	Checked	Yes	Checked	Checked	Unchecked	Unchecked	Unchecked	No	Complete
278	13.07.2022		Malelejwe	Malelejwe	29	04.11.1993	Female	Unemployed	No	4	No	3	Yes	No	daily	daily	No		No		none				Unchecked	Unchecked	Unchecked	Unchecked	Unchecked	none			Unchecked	Unchecked	Unchecked	Unchecked	Checked	No	Unchecked	Unchecked	Unchecked	Unchecked	Unchecked		Complete
279	13.07.2022		Malelejwe	Malelejwe		15.08.1990	Male	Unemployed	No	2	No	2		Yes	daily	daily	Yes	more than a month	Yes	more than a month	none	No	Yes	Yes	Unchecked	Unchecked	Unchecked	Unchecked	Checked	none			Unchecked	Unchecked	Checked	Unchecked	Unchecked	Yes	Checked	Checked	Unchecked	Unchecked	Unchecked	No	Complete
280	13.07.2022		Malelejwe	Malelejwe	49	05.08.1973	Male	Unemployed	Yes	4	Yes	4	Yes	No	daily	daily	No		No		none				Unchecked	Unchecked	Unchecked	Unchecked	Unchecked	none			Unchecked	Unchecked	Unchecked	Unchecked	Checked	No	Unchecked	Unchecked	Unchecked	Unchecked	Unchecked		Complete
281	13.07.2022		Malelejwe	Malelejwe	37	06.04.1985	Female	Unemployed	No	2	No	2	Yes	No	daily	daily	No		No		none				Unchecked	Unchecked	Unchecked	Unchecked	Unchecked	none			Unchecked	Unchecked	Unchecked	Unchecked	Checked	No	Unchecked	Unchecked	Unchecked	Unchecked	Unchecked		Complete
282	13.07.2022		Malelejwe	Malelejwe	35	02.12.1987	Male	Unemployed	Yes	2	No	2	Yes	No	daily	daily	No		No		none				Unchecked	Unchecked	Unchecked	Unchecked	Unchecked	none			Unchecked	Unchecked	Unchecked	Unchecked	Checked	No	Unchecked	Unchecked	Unchecked	Unchecked	Unchecked		Complete
283	7/12/2022		Manxotae	Basimane	23	1/1/1999	Female	Ipelegeng	No	6	Yes	3	Yes	Yes	2-3 times a week	2-3 times a week	Yes	more than a month	Yes	more than a month	house contact with an itch	Yes	Yes	No	Checked	Checked	Unchecked	Unchecked	Unchecked				Checked	Unchecked	Unchecked	Unchecked	Unchecked	Yes	Checked	Unchecked	Checked	Unchecked	Unchecked	No	Complete
284	7/12/2022		Manxotae	Basimane		1/1/1942	Female	Retired	No	9	Yes	3	Yes	Yes	once a week	once a week	Yes	less than a month	Yes	less than a week	house contact with an itch	No	No		Unchecked	Unchecked	Unchecked	Unchecked	Checked	none			Unchecked	Unchecked	Unchecked	Unchecked	Checked	No	Unchecked	Unchecked	Unchecked	Unchecked	Unchecked		Complete
285			Manxotae			1/1/1959	Male	Retired	Yes	9	Yes	None	No	No		once a week	Yes		No		house contact with an itch	No	No		Unchecked	Unchecked	Unchecked	Unchecked	Checked	none			Unchecked	Unchecked	Unchecked	Unchecked	Checked	No	Unchecked	Unchecked	Unchecked	Unchecked	Unchecked		Complete
286	7/12/2022		Manxotae	Basimane	36	1/1/1986	Male	Unemployed	Yes	9	Yes	None	No	No	2-3 times a week	2-3 times a week	No		No		house contact with an itch				Unchecked	Unchecked	Unchecked	Unchecked	Unchecked	none			Unchecked	Unchecked	Unchecked	Unchecked	Checked	No	Unchecked	Unchecked	Unchecked	Unchecked	Unchecked		Complete
287	7/12/2022		Manxotae	Basimane	28	12/27/1994	Male	Short-term	Yes	5	No	2	Yes	No	2-3 times a week	daily	No		No		house contact with an itch				Unchecked	Unchecked	Unchecked	Unchecked	Unchecked	none			Unchecked	Unchecked	Unchecked	Unchecked	Checked	No	Unchecked	Unchecked	Unchecked	Unchecked	Unchecked		Complete
288	7/12/2022		Manxotae	Maalosoangwana	22	9/3/2003		Unemployed	No	9	Yes	2	Yes	Yes	daily	daily	Yes	less than a month	No		house contact with an itch	No	Yes	No	Checked	Checked	Checked	Unchecked	Unchecked	none			Checked	Checked	Unchecked	Unchecked	Unchecked	No	Unchecked	Unchecked	Unchecked	Unchecked	Unchecked		Complete
289	7/12/2022		Manxotae	Maalosoangwana	47	1/1/1975	Female	Farmer	No	8	Yes	4	Yes	No	2-3 times a week		Yes	more than a month	No		house contact with an itch	No	No		Unchecked	Unchecked	Unchecked	Unchecked	Checked	none			Unchecked	Unchecked	Unchecked	Unchecked	Checked	No	Unchecked	Unchecked	Unchecked	Unchecked	Unchecked		Complete
290	7/12/2022		Manxotae	Maalosoangwana	11	6/20/2022	Female	Student	Yes	8	Yes	4	Yes	No	daily	daily	Yes	more than a month	Yes	more than a month	school contact with an itch	Yes	Yes	No	Checked	Checked	Unchecked	Unchecked	Unchecked	none			Checked	Unchecked	Unchecked	Unchecked	Unchecked	No	Unchecked	Unchecked	Unchecked	Unchecked	Unchecked		Complete
291	7/12/2022		Manxotae	Basimane	25	2/20/2022	Female	Unemployed	No	8	Yes	3	Yes	No	daily	daily	No		No		house contact with an itch				Unchecked	Unchecked	Unchecked	Unchecked	Unchecked	none			Unchecked	Unchecked	Unchecked	Unchecked	Checked	No	Unchecked	Unchecked	Unchecked	Unchecked	Unchecked		Complete
292	7/12/2022		Manxotae	Maalosoangwana	8	4/1/2014	Male	Minor	Yes	8	Yes	8	Yes	Yes	less than once a week	once a week	Yes	more than a month	Yes	more than a month	house contact with an itch	Yes	Yes	Yes	Checked	Checked	Checked	Checked	Unchecked	signs of impetigo	moderate (11-49 lesions)	not yet treated	Checked	Unchecked	Checked	Checked	Unchecked	No	Unchecked	Unchecked	Unchecked	Unchecked	Unchecked		Complete
293	13.07.22		Tshwaane	Tshwaane	37	23.02.85	Female	Unemployed	No	7	Yes	1	Yes	Yes	daily	daily	No		No		none				Unchecked	Unchecked	Unchecked	Unchecked	Unchecked	none			Unchecked	Unchecked	Unchecked	Unchecked	Checked	No	Unchecked	Unchecked	Unchecked	Unchecked	Unchecked		Complete
294	13.07.22		Tshwaane	Tshwaane	65	01.01.57	Male	Unemployed	Yes	7	Yes	1	Yes	Yes	daily	daily	No		No		none				Unchecked	Unchecked	Unchecked	Unchecked	Unchecked	none			Unchecked	Unchecked	Unchecked	Unchecked	Checked	No	Unchecked	Unchecked	Unchecked	Unchecked	Unchecked		Complete
295	13.07.22		Tshwaane	Tshwaane	62	02.02.1959	Male	Unemployed	No	1	No	0	No	No	daily	daily	No		No		none				Unchecked	Unchecked	Unchecked	Unchecked	Unchecked	none			Unchecked	Unchecked	Checked	Unchecked	Unchecked	No	Unchecked	Unchecked	Unchecked	Unchecked	Unchecked		Complete
296	13.07.22		Tshwaane	Tshwaane	60	01.12.62	Male		No	6	No	1	No	No	daily	daily	Yes	less than a month	No		none	No	No		Unchecked	Unchecked	Unchecked	Unchecked	Checked				Unchecked	Unchecked	Unchecked	Unchecked	Checked	No	Unchecked	Unchecked	Unchecked	Unchecked	Unchecked		Complete
297	13.07.22		Tshwaane	Tshwaane	42	01.01.78	Female	Unemployed	No	7	No		No	No	daily	daily	Yes	less than a week	No		none	No	No		Unchecked	Unchecked	Unchecked	Unchecked	Checked	none			Unchecked	Unchecked	Unchecked	Unchecked	Checked	No	Unchecked	Unchecked	Unchecked	Unchecked	Unchecked		Complete
298	13.07.22		Tshwaane	Tshwaane	35	13.02.86	Male	Unemployed	Yes	7	Yes	1	No	No	daily	daily	No		No		none				Unchecked	Unchecked	Unchecked	Unchecked	Unchecked	none			Unchecked	Unchecked	Unchecked	Unchecked	Checked	No	Unchecked	Unchecked	Unchecked	Unchecked	Unchecked		Complete
299	13.07.22		Tshwaane	Tshwaane	19	02.10.02	Male	Unemployed	Yes	7	No	3	No	Yes	daily	daily	No		No		none				Unchecked	Unchecked	Unchecked	Unchecked	Unchecked	none			Unchecked	Unchecked	Unchecked	Unchecked	Checked	No	Unchecked	Unchecked	Unchecked	Unchecked	Unchecked		Complete
300	13.07.22		Tshwaane	Tshwaane	46	24.08.76	Male	Unemployed	No	5	No	1	No	No	daily	daily	No		No		none				Unchecked	Unchecked	Unchecked	Unchecked	Unchecked	none			Unchecked	Unchecked	Unchecked	Unchecked	Checked	No	Unchecked	Unchecked	Unchecked	Unchecked	Unchecked		Complete
301	13.07.22		Tshwaane	Tshwaane	45	17.11.77	Female	Unemployed	Yes	5	No	3	No	No	daily	daily	No		No		none				Unchecked	Unchecked	Unchecked	Unchecked	Unchecked	none			Unchecked	Unchecked	Unchecked	Unchecked	Checked	No	Unchecked	Unchecked	Unchecked	Unchecked	Unchecked		Complete
302	13.07.22		Tshwaane	Tshwaane	34	28.08.88	Male	Unemployed	No	6	No	3	Yes	Yes	daily	daily	No		No		none				Unchecked	Unchecked	Unchecked	Unchecked	Unchecked	none			Unchecked	Unchecked	Unchecked	Unchecked	Checked	No	Unchecked	Unchecked	Unchecked	Unchecked	Unchecked		Complete
303	13.07.22		Tshwaane	Tshwaane	19	12.09.22	Female	Unemployed	No	2	No	1	No	No	daily	daily	No		No		none				Unchecked	Unchecked	Unchecked	Unchecked	Unchecked	none			Unchecked	Unchecked	Unchecked	Unchecked	Checked	No	Unchecked	Unchecked	Unchecked	Unchecked	Unchecked		Complete
304	13.07.22		Tshwaane	Tshwaane	38	01.01.84	Male	Unemployed	No	6	No	1	No	No	daily	daily	No		No		none				Unchecked	Unchecked	Unchecked	Unchecked	Unchecked	none			Unchecked	Unchecked	Unchecked	Unchecked	Checked	No	Unchecked	Unchecked	Unchecked	Unchecked	Unchecked		Complete
305	13.07.22		Tshwaane		49	01.01.1973	Female	Unemployed	No	3	No	3	No	No	daily	daily	No		No		none				Unchecked	Unchecked	Unchecked	Unchecked	Unchecked	none			Unchecked	Unchecked	Unchecked	Unchecked	Checked	No	Unchecked	Unchecked	Unchecked	Unchecked	Unchecked		Complete
306	13.07.22		Tshwaane		72	04.06.1950	Male	Employed	No	2	Yes	2	Yes	No	daily	daily	No		No		none				Unchecked	Unchecked	Unchecked	Unchecked	Unchecked	none			Unchecked	Unchecked	Unchecked	Unchecked	Checked	No	Unchecked	Unchecked	Unchecked	Unchecked	Unchecked		Complete
307	12.07.22		Tshwaane		35	12.04.1987	Female	Unemployed	Yes	14	Yes	4	Yes	No	daily	daily	No		No		house contact with an itch				Unchecked	Unchecked	Unchecked	Unchecked	Unchecked	none			Unchecked	Unchecked	Unchecked	Unchecked	Checked	No	Unchecked	Unchecked	Unchecked	Unchecked	Unchecked		Complete
308	12.07.22		Tshwaane		68	01.01.1954	Female	Unemployed	Yes	6	Yes	5	No	No	daily	daily	No		No		none				Unchecked	Unchecked	Unchecked	Unchecked	Unchecked	none			Unchecked	Unchecked	Unchecked	Unchecked	Checked	No	Unchecked	Unchecked	Unchecked	Unchecked	Unchecked		Complete
309	12.07.22		Malelejwe		72	01.01.1950	Female	Unemployed	No	5	Yes	2	Yes	No	daily	daily	No		No		house contact with an itch				Unchecked	Unchecked	Unchecked	Unchecked	Unchecked	none			Unchecked	Unchecked	Unchecked	Unchecked	Checked	No	Unchecked	Unchecked	Unchecked	Unchecked	Unchecked		Complete
310	13.07.22		Malelejwe		74	01.01.1948	Female	Unemployed	No	6	Yes	1	No	No	daily	daily	No		No		none				Unchecked	Unchecked	Unchecked	Unchecked	Unchecked	none			Unchecked	Unchecked	Unchecked	Unchecked	Checked	No	Unchecked	Unchecked	Unchecked	Unchecked	Unchecked		Complete
311	13.07.22		Malelejwe		19	2003	Female	Unemployed	No	3	Yes	2	Yes	No	2-3 times a week	2-3 times a week	Yes	less than a week	Yes	less than a week	house contact with a rash	No	Yes		Unchecked	Unchecked	Unchecked	Checked	Unchecked	none			Unchecked	Unchecked	Unchecked	Unchecked	Checked	No	Unchecked	Unchecked	Unchecked	Unchecked	Unchecked		Complete
312	12.07.22		Malelejwe		34	21.11.1987	Female	Unemployed	No	5	Yes	3	No	No	2-3 times a week	daily	No		No		house contact with an itch				Unchecked	Unchecked	Unchecked	Unchecked	Unchecked	none			Unchecked	Unchecked	Unchecked	Unchecked	Checked	No	Unchecked	Unchecked	Unchecked	Unchecked	Unchecked		Complete
313	12.07.22		Malelejwe		74	01.01.1952	Female	Unemployed	Yes	5	Yes	2	No	No	once a week	once a week	Yes	less than a week	No		house contact with an itch	No	Yes	Yes	Unchecked	Unchecked	Checked	Unchecked	Unchecked	none			Unchecked	Unchecked	Unchecked	Unchecked	Checked	No	Unchecked	Unchecked	Unchecked	Unchecked	Unchecked		Complete
314	13.07.22		Malelejwe		50	01.01.1972	Female	Unemployed	Yes	4	Yes	2	Yes	No	once a week	once a week	Yes	less than a week	No		house contact with an itch	No	No		Unchecked	Unchecked	Unchecked	Unchecked	Checked	none			Unchecked	Unchecked	Unchecked	Unchecked	Checked	No	Unchecked	Unchecked	Unchecked	Unchecked	Unchecked		Complete
315	13.07.22		Malelejwe		42	1980	Female	Unemployed	No	8	Yes	4	Yes	No	once a week	once a week	Yes	more than a month	Yes	less than a month	house contact with a rash	No	Yes	Yes	Unchecked	Unchecked	Checked	Unchecked	Unchecked	none			Unchecked	Unchecked	Unchecked	Unchecked	Checked	No	Unchecked	Unchecked	Unchecked	Unchecked	Unchecked		Complete
316	13.07.22		Malelejwe		33	1989	Male	Unemployed	Yes	8	Yes	4	Yes	No	daily	daily	No		No		none				Unchecked	Unchecked	Unchecked	Unchecked	Unchecked	none			Unchecked	Unchecked	Unchecked	Unchecked	Checked	No	Unchecked	Unchecked	Unchecked	Unchecked	Unchecked		Complete
317	7/13/2022		Malelejwe		55	1/1/1967	Male	Unemployed	No	1	No	1	No	No	daily	2-3 times a week	No		No		none				Unchecked	Unchecked	Unchecked	Unchecked	Unchecked	none			Unchecked	Unchecked	Unchecked	Unchecked	Checked	No	Unchecked	Unchecked	Unchecked	Unchecked	Unchecked		Complete
318	7/13/2022		Malelejwe		37	3/3/1985	Male	Drought	No	4	No	1	Yes	No	daily	daily	No		No		none				Unchecked	Unchecked	Unchecked	Unchecked	Unchecked	none			Unchecked	Unchecked	Unchecked	Unchecked	Checked	No	Unchecked	Unchecked	Unchecked	Unchecked	Unchecked		Complete
319	7/13/2022		Malelejwe		40	4/3/1982	Female	Ipelegeng	Yes	4	No	1	Yes	No	daily	daily	No		No		none				Unchecked	Unchecked	Unchecked	Unchecked	Unchecked	none			Unchecked	Unchecked	Unchecked	Unchecked	Checked	No	Unchecked	Unchecked	Unchecked	Unchecked	Unchecked		Complete
320	7/13/2022		Malelejwe		27	10/8/1994	Female	Ipelegeng	No	3	No	2	Yes	Yes	2-3 times a week	2-3 times a week	No		No		none				Unchecked	Unchecked	Unchecked	Unchecked	Unchecked	none			Unchecked	Unchecked	Unchecked	Unchecked	Checked	No	Unchecked	Unchecked	Unchecked	Unchecked	Unchecked		Complete
321	7/13/2022		Malelejwe		83	1/1/1939	Female	Destitute	No	1	Yes	1	No	No			Yes	less than a week	No		none	No	No		Unchecked	Unchecked	Unchecked	Unchecked	Checked	none			Unchecked	Unchecked	Unchecked	Unchecked	Checked	No	Unchecked	Unchecked	Unchecked	Unchecked	Unchecked		Complete
322	1/1/1960		Malelejwe		62	1/1/1960	Female	Drought	No	1	No	1	No	No	daily	2-3 times a week	No		No		none				Unchecked	Unchecked	Unchecked	Unchecked	Unchecked	none			Unchecked	Unchecked	Unchecked	Unchecked	Checked	No	Unchecked	Unchecked	Unchecked	Unchecked	Unchecked		Complete
323	7/13/2022		Malelejwe		28		Male	Headboy	No	4	No	1	No	No	daily	2-3 times a week	No		No		none				Unchecked	Unchecked	Unchecked	Unchecked	Unchecked	none			Unchecked	Unchecked	Unchecked	Unchecked	Checked	No	Unchecked	Unchecked	Unchecked	Unchecked	Unchecked		Complete
324	7/13/2022		Malelejwe		72	1/1/1946	Male	Destitute		1	No	1	No	No	daily	daily			No		none				Unchecked	Unchecked	Unchecked	Unchecked	Unchecked	none			Unchecked	Unchecked	Unchecked	Unchecked	Checked	No	Unchecked	Unchecked	Unchecked	Unchecked	Unchecked		Complete
325	7/14/2022		Malelejwe		19	7/30/2003	Male	Ipelegeng	No	7	No	1	No	No	2-3 times a week		No		No		none				Unchecked	Unchecked	Unchecked	Unchecked	Unchecked	none			Unchecked	Unchecked	Unchecked	Unchecked	Checked	No	Unchecked	Unchecked	Unchecked	Unchecked	Unchecked		Complete
326	7/13/2000		Malelejwe		22	7/18/2000	Male	Ipelegeng			No		No	No	daily	daily	No		No		none				Unchecked	Unchecked	Unchecked	Unchecked	Unchecked	none			Unchecked	Unchecked	Unchecked	Unchecked	Checked	No	Unchecked	Unchecked	Unchecked	Unchecked	Unchecked		Complete
327	7/14/2022		Malelejwe		59	1/1/1963	Female		Yes	10	No		No	No	daily	daily	No		No		none				Unchecked	Unchecked	Unchecked	Unchecked	Unchecked	none			Unchecked	Unchecked	Unchecked	Unchecked	Checked	No	Unchecked	Unchecked	Unchecked	Unchecked	Unchecked		Complete
328	7/14/2022		Malelejwe		4	9/3/2019	Female		Yes		No		No	No	daily	daily	No		No		none				Unchecked	Unchecked	Unchecked	Unchecked	Unchecked	none			Unchecked	Unchecked	Unchecked	Unchecked	Checked	No	Unchecked	Unchecked	Unchecked	Unchecked	Unchecked		Complete
329			Malelejwe		32	1/15/1989		Farm lady		4	No		Yes	No	2-3 times a week	2-3 times a week	No		No		none				Unchecked	Unchecked	Unchecked	Unchecked	Unchecked	none			Unchecked	Unchecked	Unchecked	Unchecked	Checked	No	Unchecked	Unchecked	Unchecked	Unchecked	Unchecked		Complete
330	7/14/2022		Malelejwe		4	8/5/2017	Male	Minor	Yes		Yes		Yes	No	daily	2-3 times a week	No		No		none				Unchecked	Unchecked	Unchecked	Unchecked	Unchecked	none			Unchecked	Unchecked	Checked	Unchecked	Unchecked	No	Unchecked	Unchecked	Unchecked	Unchecked	Unchecked		Complete
331			Malelejwe			1/1/1967	Male	Farmer	No		No		No	No	daily	daily	No		No		none				Unchecked	Unchecked	Unchecked	Unchecked	Unchecked	none			Unchecked	Unchecked	Unchecked	Unchecked	Checked	No	Unchecked	Unchecked	Unchecked	Unchecked	Unchecked		Complete
332			Malelejwe		3	5/31/2019	Female	Minor		4	Yes		Yes	No	daily	daily	Yes	less than a month	Yes	more than a month	house contact with an itch	No	No		Checked	Checked	Checked	Checked	Unchecked				Checked	Unchecked	Checked	Unchecked	Unchecked	Yes	Checked	Checked	Unchecked	Unchecked	Unchecked	No	Complete
333	7/14/2022		Malelejwe		25	7/15/1995	Female	Unemployed	Yes	4	Yes	2	Yes	No	daily		No		No		none				Unchecked	Unchecked	Unchecked	Unchecked	Unchecked				Unchecked	Unchecked	Unchecked	Unchecked	Checked	No	Unchecked	Unchecked	Unchecked	Unchecked	Unchecked		Complete
334			Malelejwe			1/1/1925	Male	Unemployed	No	5	No	4	Yes	No	daily	daily	Yes	more than a month	No		none	No	No		Unchecked	Unchecked	Unchecked	Unchecked	Checked	none			Unchecked	Unchecked	Unchecked	Unchecked	Checked	No	Unchecked	Unchecked	Unchecked	Unchecked	Unchecked		Complete
335			Malelejwe		52	8/3/1970	Female	Farmer	Yes	6	No	4	No	No	daily	daily	No		No		none				Unchecked	Unchecked	Unchecked	Unchecked	Unchecked	none			Unchecked	Unchecked	Unchecked	Unchecked	Checked	No	Unchecked	Unchecked	Unchecked	Unchecked	Unchecked		Complete
336	7/14/2022		Malelejwe			1/1/1927		Unemployed	No	6	No		No	No	daily	daily	No		No		none				Unchecked	Unchecked	Unchecked	Unchecked	Unchecked	none			Unchecked	Unchecked	Unchecked	Unchecked	Checked	No	Unchecked	Unchecked	Unchecked	Unchecked	Unchecked		Complete
337	7/14/2022		Malelejwe		5	8/20/2017	Female		No	6	No		No	No	daily	daily	No		No		none				Unchecked	Unchecked	Unchecked	Unchecked	Unchecked	none			Unchecked	Unchecked	Unchecked	Unchecked	Checked	No	Unchecked	Unchecked	Unchecked	Unchecked	Unchecked		Complete
338	7/14/2020		Malelejwe		4	2017-01-07	Female	Minor	No	6	No		No	No	daily	daily	No		No		none				Unchecked	Unchecked	Unchecked	Unchecked	Unchecked				Unchecked	Unchecked	Unchecked	Unchecked	Checked	No	Unchecked	Unchecked	Unchecked	Unchecked	Unchecked		Complete
339	7/14/2022		Malelejwe		23	8/19/1999	Female	Ipelegeng	No		Yes		Yes	No	daily	daily	No		No		none				Unchecked	Unchecked	Unchecked	Unchecked	Unchecked	none			Unchecked	Unchecked	Unchecked	Unchecked	Checked	No	Unchecked	Unchecked	Unchecked	Unchecked	Unchecked		Complete
340			Malelejwe		2	220/01/2020	Female	Minor	Yes	4	No	3	No		daily		No		No		none				Unchecked	Unchecked	Unchecked	Unchecked	Unchecked	none			Unchecked	Unchecked	Unchecked	Unchecked	Checked	Yes	Checked	Checked	Unchecked	Unchecked	Unchecked		Complete
341	7/14/2022		Malelejwe			1/1/1978	Male	Farmer	No	4	No	2	Yes	No	daily	daily	Yes	less than a month	No		none	Yes	Yes	No	Checked	Unchecked	Checked	Unchecked	Unchecked	none			Unchecked	Unchecked	Unchecked	Unchecked	Checked	No	Unchecked	Unchecked	Unchecked	Unchecked	Unchecked		Complete
342			Malelejwe		31	3/8/1991		Unemployed			No		No	No	daily	daily	No		No		none				Unchecked	Unchecked	Unchecked	Unchecked	Unchecked	none			Unchecked	Unchecked	Unchecked	Unchecked	Checked	No	Unchecked	Unchecked	Unchecked	Unchecked	Unchecked		Complete
343	7/14/2022		Ndutshaa		23	6/5/1999	Male	Farm man	I am not sure	1	No	1	No	No	2-3 times a week	daily	No								Unchecked	Unchecked	Unchecked	Unchecked	Unchecked	none			Unchecked	Unchecked	Unchecked	Unchecked	Checked	No	Unchecked	Unchecked	Unchecked	Unchecked	Unchecked		Complete
344	7/14/2022		Ndutshaa		22	9/4/2000	Male	Farm boy	No	1	No		No	No	once a week	2-3 times a week	No		No		none				Unchecked	Unchecked	Unchecked	Unchecked	Unchecked	none			Unchecked	Unchecked	Unchecked	Unchecked	Checked	No	Unchecked	Unchecked	Unchecked	Unchecked	Unchecked		Complete
345	7/14/2022		Ndutshaa			8/21/2019	Female	Minor	No	2	No		Yes	Yes	daily	daily	Yes		Yes	less than a week	house contact with an itch	Yes	Yes	No	Checked	Unchecked	Checked	Unchecked	Unchecked	none			Unchecked	Unchecked	Unchecked	Unchecked	Checked	No	Unchecked	Unchecked	Unchecked	Unchecked	Unchecked		Complete
346	7/14/2022		Ndutshaa		78	1/1/1944	Female		No	1	Yes	1	No		2-3 times a week		No		Yes	less than a month	house contact with an itch	Yes			Unchecked	Unchecked	Checked	Unchecked	Unchecked	none			Unchecked	Unchecked	Unchecked	Unchecked	Checked	No	Unchecked	Unchecked	Unchecked	Unchecked	Unchecked		Complete
347	7/14/2022		Ndutshaa			8/4/1995							No	No	2-3 times a week	daily	No		No		none				Unchecked	Unchecked	Unchecked	Unchecked	Unchecked	none			Unchecked	Unchecked	Unchecked	Unchecked	Checked	No	Unchecked	Unchecked	Unchecked	Unchecked	Unchecked		Complete
348	7/14/2022		Ndutshaa		8	1/1/2014	Male	Minor	No		Yes	2	Yes	No	daily	daily	Yes	more than a month	No		none	Yes	Yes	No	Checked	Checked	Checked	Unchecked	Unchecked	none			Unchecked	Unchecked	Unchecked	Unchecked	Checked	Yes	Checked	Checked	Unchecked	Unchecked	Unchecked	No	Complete
349	7/14/2022		Ndutshaa			1/1/2022	Female		I am not sure		Yes		Yes	No	daily	daily	Yes	more than a month	Yes	more than a month	house contact with an itch	Yes	Yes	No	Unchecked	Unchecked	Unchecked	Unchecked	Checked	none			Unchecked	Unchecked	Unchecked	Unchecked	Checked	Yes	Checked	Checked	Unchecked	Unchecked	Unchecked	Yes	Complete
350	7/14/2022		Ndutshaa		8	1999-11-10	Female		Yes	8	Yes		Yes	No	daily	daily	Yes	more than a month	Yes	more than a month	house contact with an itch	Yes	Yes	No	Checked	Checked	Checked	Unchecked	Unchecked				Checked	Unchecked	Unchecked	Unchecked	Checked	No	Unchecked	Unchecked	Unchecked	Unchecked	Unchecked		Complete
351	7/14/2022		Ndutshaa			1/10/2009	Female	Unemployed	No	8	Yes	8	Yes	No	daily	daily	No		No		house contact with an itch				Unchecked	Unchecked	Unchecked	Unchecked	Unchecked	none			Checked	Unchecked	Unchecked	Unchecked	Unchecked	Yes	Checked	Checked	Unchecked	Unchecked	Unchecked	No	Complete
352	7/14/2022		Ndutshaa			7/12/2005	Male	Unemployed	Yes	8	Yes	2	Yes	No	daily		No		No		none				Unchecked	Unchecked	Unchecked	Unchecked	Unchecked	none			Unchecked	Unchecked	Unchecked	Unchecked	Checked	No	Unchecked	Unchecked	Unchecked	Unchecked	Unchecked		Complete
353	7/14/2022		Ndutshaa			3/27/2006	Female	Unemployed	No	8	Yes	2	Yes	No	2-3 times a week	2-3 times a week	No		No		none				Unchecked	Unchecked	Unchecked	Unchecked	Unchecked	none			Unchecked	Unchecked	Unchecked	Unchecked	Checked	No	Unchecked	Unchecked	Unchecked	Unchecked	Unchecked		Complete
354	7/14/2022		Ndutshaa		28	6/3/1993	Female	Unemployed	Yes	8	Yes	2	Yes	No	daily	daily	Yes	more than a month	No		none	No	No		Unchecked	Unchecked	Unchecked	Unchecked	Checked	none			Unchecked	Unchecked	Unchecked	Unchecked	Checked	No	Unchecked	Unchecked	Unchecked	Unchecked	Unchecked		Complete
355	7/14/2022		Ndutshaa		33	6/13/1989	Female	Unemployed	No	8	Yes	2	Yes	No	daily	daily	No		No		none				Unchecked	Unchecked	Unchecked	Unchecked	Unchecked	none			Unchecked	Unchecked	Unchecked	Unchecked	Checked	No	Unchecked	Unchecked	Unchecked	Unchecked	Unchecked		Complete
356	7/14/2022		Tshwaane		29	7/10/1993	Male	Ipelegeng	No	1	No	1	No	No	2-3 times a week	2-3 times a week	No		No		none				Unchecked	Unchecked	Unchecked	Unchecked	Unchecked	none			Unchecked	Unchecked	Unchecked	Unchecked	Checked	No	Unchecked	Unchecked	Unchecked	Unchecked	Unchecked		Complete
357	7/14/2022		Tshwaane			9/17/2002	Male	Ipelegeng	No	1	No	1	No	No	daily	daily	No		No		none				Unchecked	Unchecked	Unchecked	Unchecked	Unchecked	none			Unchecked	Unchecked	Unchecked	Unchecked	Checked	No	Unchecked	Unchecked	Unchecked	Unchecked	Unchecked		Complete
358	7/14/2022		Malelejwe		11	1/1/2011	Male	Student	No	11	No	1	No	No	daily	daily	No		No		none				Unchecked	Unchecked	Unchecked	Unchecked	Unchecked	none			Unchecked	Unchecked	Unchecked	Unchecked	Checked	No	Unchecked	Unchecked	Unchecked	Unchecked	Unchecked		Complete
359	7/14/2022		Malelejwe		56	9/30/1966	Female	Farmer	No	8	Yes	3	Yes	No	daily	daily	No		No		none				Unchecked	Unchecked	Unchecked	Unchecked	Unchecked	none			Unchecked	Unchecked	Unchecked	Unchecked	Checked	No	Unchecked	Unchecked	Unchecked	Unchecked	Unchecked		Complete
360	7/14/2022		Malelejwe		19	1/1/2003	Female	Ipelegeng	Yes	8	No	2	Yes	No	2-3 times a week	once a week	No		No		none				Unchecked	Unchecked	Unchecked	Unchecked	Unchecked	none			Unchecked	Unchecked	Unchecked	Unchecked	Checked	No	Unchecked	Unchecked	Unchecked	Unchecked	Unchecked		Complete
361	7/14/2022		Malelejwe		28	5/10/1994	Female	Ipelegeng	Yes	8	No	1	Yes	No	2-3 times a week	daily	No		No		none				Unchecked	Unchecked	Unchecked	Unchecked	Unchecked	none			Unchecked	Unchecked	Unchecked	Unchecked	Checked	No	Unchecked	Unchecked	Unchecked	Unchecked	Unchecked		Complete
362	7/14/2022		Malelejwe		43	3/16/1978	Female	Ipelegeng	No	2	No	1	Yes	Yes	2-3 times a week	daily	No		No		none				Unchecked	Unchecked	Unchecked	Unchecked	Unchecked	none			Unchecked	Unchecked	Unchecked	Unchecked	Checked	No	Unchecked	Unchecked	Unchecked	Unchecked	Unchecked		Complete
363			Malelejwe		15	1/6/2007	Male	Unemployed	Yes	8	No	1	No	No	daily	daily	No		No		none				Unchecked	Unchecked	Unchecked	Unchecked	Unchecked	none			Unchecked	Unchecked	Unchecked	Unchecked	Checked	No	Unchecked	Unchecked	Unchecked	Unchecked	Unchecked		Complete
364	7/14/2022		Malelejwe		36	6/26/1984	Female	Ipelegeng	No	11	No	4	Yes	No	daily	daily	No		No		none				Unchecked	Unchecked	Unchecked	Unchecked	Unchecked	none			Unchecked	Unchecked	Unchecked	Unchecked	Checked	No	Unchecked	Unchecked	Unchecked	Unchecked	Unchecked		Complete
365	7/14/2022		Malelejwe		30	1992-01-01	Male	Ipelegeng	No	1	No	1	No	No	2-3 times a week	2-3 times a week	No		No		none				Unchecked	Unchecked	Unchecked	Unchecked	Unchecked	none			Unchecked	Unchecked	Unchecked	Unchecked	Checked	No	Unchecked	Unchecked	Unchecked	Unchecked	Unchecked		Complete
366	7/14/2022		Malelejwe		36	7/13/1986	Male	Ipelegeng	Yes	2	No	1	No	No	daily	daily	No		No		none				Unchecked	Unchecked	Unchecked	Unchecked	Unchecked	none			Unchecked	Unchecked	Unchecked	Unchecked	Checked	No	Unchecked	Unchecked	Unchecked	Unchecked	Unchecked		Complete
367	7/14/2022		Malelejwe		18	5/23/2004	Female	Ipelegeng	No	4	No	2	Yes	No	daily	daily	No		No		none				Unchecked	Unchecked	Unchecked	Unchecked	Unchecked	none			Unchecked	Unchecked	Unchecked	Unchecked	Checked	No	Unchecked	Unchecked	Unchecked	Unchecked	Unchecked		Complete
368	7/14/2022		Malelejwe		31	8/5/1991	Male	Herdboy	No	2	Yes	1	Yes	Yes	2-3 times a week	once a week	Yes	more than a month	No		none	No	No		Unchecked	Unchecked	Unchecked	Unchecked	Checked	none			Unchecked	Unchecked	Unchecked	Unchecked	Checked	No	Unchecked	Unchecked	Unchecked	Unchecked	Unchecked		Complete
369	7/14/2022		Malelejwe		24	9/10/1998	Female	Ipelegeng	No	3	No	2	Yes	Yes	daily	daily	No		No		none				Unchecked	Unchecked	Unchecked	Unchecked	Unchecked	none			Unchecked	Unchecked	Unchecked	Unchecked	Checked	No	Unchecked	Unchecked	Unchecked	Unchecked	Unchecked		Complete
370	7/14/2022		Malelejwe		14	7/1/2007	Female	Student	Yes	11	Yes	1	No	No	daily	daily	No		No		none				Unchecked	Unchecked	Unchecked	Unchecked	Unchecked	none			Unchecked	Unchecked	Unchecked	Unchecked	Checked	No	Unchecked	Unchecked	Unchecked	Unchecked	Unchecked		Complete
371	7/14/2022		Malelejwe		17	1/1/2005	Male	Unemployed	No	2	No	O	No	No	2-3 times a week	2-3 times a week	No		No		none				Unchecked	Unchecked	Unchecked	Unchecked	Unchecked	none			Unchecked	Unchecked	Unchecked	Unchecked	Checked	No	Unchecked	Unchecked	Unchecked	Unchecked	Unchecked		Complete
372	9/14/2022		Malelejwe		24	8/29/1998	Male	Ipelegeng	Yes	2	No	1	No	No	2-3 times a week	2-3 times a week	No		No		none				Unchecked	Unchecked	Unchecked	Unchecked	Unchecked	none			Unchecked	Unchecked	Unchecked	Unchecked	Checked	No	Unchecked	Unchecked	Unchecked	Unchecked	Unchecked		Complete
373	7/14/2022		Malelejwe		57	1/1/1965	Female	Farmer	No	9	Yes	3	No	No	daily	daily	Yes	more than a month	No		house contact with an itch	No	No		Unchecked	Unchecked	Unchecked	Unchecked	Checked	none			Unchecked	Unchecked	Unchecked	Unchecked	Checked	Yes	Unchecked	Unchecked	Unchecked	Checked	Unchecked	No	Complete
374	14.07.2022		Tshwaane	Tshwaane	57	03.03.1965	Female	Ipelegeng	No	3	No	1	No	No	daily	daily	No		No		none				Unchecked	Unchecked	Unchecked	Unchecked	Unchecked	none			Unchecked	Unchecked	Unchecked	Unchecked	Checked	No	Unchecked	Unchecked	Unchecked	Unchecked	Unchecked		Complete
375	7/14/2022		Ndutshaa		19	10/6/2002	Female	Ipelegeng	Yes	11	No	3	Yes	No	daily	daily	No		No		none				Unchecked	Unchecked	Unchecked	Unchecked	Unchecked	none			Unchecked	Unchecked	Unchecked	Unchecked	Checked	No	Unchecked	Unchecked	Unchecked	Unchecked	Unchecked		Complete
376	7/14/2022		Ndutshaa		14	2/19/2008	Male	Student	Yes	11	No	5	Yes	No	daily	daily	No		No		none				Unchecked	Unchecked	Unchecked	Unchecked	Unchecked	none			Unchecked	Unchecked	Unchecked	Unchecked	Checked	No	Unchecked	Unchecked	Unchecked	Unchecked	Unchecked		Complete
377	7/14/2022		Ndutshaa		23	5/8/1999	Female	Unemployed	Yes	11	No	3	Yes	Yes	daily	daily	No		No		none				Unchecked	Unchecked	Unchecked	Unchecked	Unchecked	none			Unchecked	Unchecked	Unchecked	Unchecked	Checked	No	Unchecked	Unchecked	Unchecked	Unchecked	Unchecked		Complete
378	7/14/2022		Ndutshaa		86	1/1/1936	Male	Tandabala	No	1	No	1	No	No	2-3 times a week	2-3 times a week	No		No		house contact with an itch				Unchecked	Unchecked	Unchecked	Unchecked	Unchecked	none			Unchecked	Unchecked	Unchecked	Unchecked	Checked	No	Unchecked	Unchecked	Unchecked	Unchecked	Unchecked		Complete
379	7/14/2022		Ndutshaa		40	1/1/1982	Male	Ipelegeng	No	10	Yes	3	No	No	daily	daily	No		No		none				Unchecked	Unchecked	Unchecked	Unchecked	Unchecked	none			Unchecked	Unchecked	Unchecked	Unchecked	Checked	Yes	Unchecked	Unchecked	Unchecked	Checked	Checked	No	Complete
380	7/14/2022		Ndutshaa		64	1/1/1958	Female	Drought	Yes	10	Yes	1	Yes	No	daily	daily	No		No		none				Unchecked	Unchecked	Unchecked	Unchecked	Unchecked	none			Unchecked	Unchecked	Unchecked	Unchecked	Checked	Yes	Unchecked	Unchecked	Unchecked	Checked	Unchecked	No	Complete
381	7/14/2022		Ndutshaa		20	8/3/2001	Female	Student	Yes	10	Yes	1	Yes	No	daily	daily	No		No		none				Unchecked	Unchecked	Unchecked	Unchecked	Unchecked	none			Unchecked	Unchecked	Unchecked	Unchecked	Checked	Yes	Checked	Checked	Unchecked	Unchecked	Unchecked	No	Complete
382	7/14/2022		Ndutshaa		14	11/3/2007	Female	Student	Yes	10	Yes	3	Yes	Yes	daily	daily	No		No		school contact with a rash				Unchecked	Unchecked	Unchecked	Unchecked	Unchecked	none			Unchecked	Unchecked	Unchecked	Unchecked	Checked	Yes	Unchecked	Unchecked	Checked	Unchecked	Unchecked	No	Complete
383	7/14/2022		Ndutshaa		37	1/1/1985	Male	Ipelegeng	No	1	No	1	No	No	2-3 times a week	2-3 times a week	No		No		none				Unchecked	Unchecked	Unchecked	Unchecked	Unchecked	none			Unchecked	Unchecked	Unchecked	Unchecked	Checked	No	Unchecked	Unchecked	Unchecked	Unchecked	Unchecked		Complete
384	7/14/2022		Ndutshaa		54	1/1/1968	Male	Ipelegeng	Yes	10	No	1	No	No	2-3 times a week	2-3 times a week	No		No		none				Unchecked	Unchecked	Unchecked	Unchecked	Unchecked	none			Unchecked	Unchecked	Unchecked	Unchecked	Checked	No	Unchecked	Unchecked	Unchecked	Unchecked	Unchecked		Complete
385	7/14/2022		Ndutshaa		62	1/1/1959	Female	Ipelegeng	No	9	Yes	1	Yes	No	daily	daily	No		No		none				Unchecked	Unchecked	Unchecked	Unchecked	Unchecked	none			Unchecked	Unchecked	Unchecked	Unchecked	Checked	No	Unchecked	Unchecked	Unchecked	Unchecked	Unchecked		Complete
386	7/14/2022		Ndutshaa		29	11/9/1992	Female	Ipelegeng/plaiting	Yes	9	Yes	3	Yes	No	daily	daily	No		No		none				Unchecked	Unchecked	Unchecked	Unchecked	Unchecked	none			Unchecked	Unchecked	Unchecked	Unchecked	Checked	No	Unchecked	Unchecked	Unchecked	Unchecked	Unchecked		Complete
387	7/14/2022		Ndutshaa		13	4/27/2009	Female	Student	Yes	9	Yes	4	Yes	No	daily	daily	No		No		none				Unchecked	Unchecked	Unchecked	Unchecked	Unchecked	none			Unchecked	Unchecked	Unchecked	Unchecked	Checked	No	Unchecked	Unchecked	Unchecked	Unchecked	Unchecked		Complete
388	7/14/2022		Ndutshaa		17	7/2/2005	Female	Unemployed	Yes	9	Yes	4	Yes	No	daily	daily	Yes	more than a month	No		none	No	No		Unchecked	Unchecked	Unchecked	Unchecked	Checked	none			Unchecked	Unchecked	Unchecked	Unchecked	Checked	Yes	Unchecked	Checked	Checked	Unchecked	Unchecked	No	Complete
389	7/13/2022		Tshwaane	Tshwaane	31	1/5/1991	Male	Farmer	No	8	No	1	Yes	No	2-3 times a week	2-3 times a week	No		No		none				Unchecked	Unchecked	Unchecked	Unchecked	Unchecked	none			Unchecked	Unchecked	Unchecked	Unchecked	Checked	No	Unchecked	Unchecked	Unchecked	Unchecked	Unchecked		Complete
390	7/13/2022		Tshwaane	Tshwaane	66	1/1/1956	Male	Ipelegeng	No	1	Yes	1	No	No	daily	2-3 times a week	Yes	less than a month	No		school contact with a rash	No	No		Unchecked	Unchecked	Unchecked	Unchecked	Checked	none			Unchecked	Unchecked	Unchecked	Unchecked	Checked	No	Unchecked	Unchecked	Unchecked	Unchecked	Unchecked		Complete
391	7/13/2022		Tshwaane	Tshwaane	24	12/25/1997	Male	Ipelegeng	No	1	No	1	No	No	2-3 times a week	2-3 times a week	Yes	less than a week	No		none	No	No		Unchecked	Unchecked	Unchecked	Unchecked	Checked	none			Unchecked	Unchecked	Unchecked	Unchecked	Checked	No	Unchecked	Unchecked	Unchecked	Unchecked	Unchecked		Complete
392	12.07.2022		Tshwaane	Tshwaane	36	01.05.1987	Female	Unemployed	No	4	No	4	Yes	Yes	daily	daily	No		No		none				Unchecked	Unchecked	Unchecked	Unchecked	Unchecked	none			Unchecked	Unchecked	Unchecked	Unchecked	Checked	No	Unchecked	Unchecked	Unchecked	Unchecked	Unchecked		Complete
393	13.07.2022		Tshwaane	Tshwaane	66	01.01.1956		Unemployed	Yes	4	Yes	2	Yes	No	daily	daily	Yes	more than a month	No		none	No	No		Unchecked	Unchecked	Unchecked	Unchecked	Checked	none			Unchecked	Unchecked	Unchecked	Unchecked	Checked	No	Unchecked	Unchecked	Unchecked	Unchecked	Unchecked		Complete
394	13.07.2022		Tshwaane	Tshwaane	75	23.11.1947	Male	Unemployed	Yes	4	Yes	2	Yes	No	daily	daily	Yes	more than a month	No		house contact with an itch	No	No		Unchecked	Unchecked	Unchecked	Unchecked	Checked	none			Unchecked	Unchecked	Unchecked	Unchecked	Checked	No	Unchecked	Unchecked	Unchecked	Unchecked	Unchecked		Complete
418	14.07.2022		Malelejwe	Malelejwe	75	01.01.1947	Female	Unemployed		2	Yes	2	No	No	daily	once a week	Yes	more than a month	Yes	more than a month	none	No	Yes	No	Unchecked	Checked	Unchecked	Unchecked	Unchecked	none			Checked	Unchecked	Unchecked	Unchecked	Unchecked	Yes	Checked	Checked	Unchecked	Unchecked	Unchecked	No	Complete
419	14.07.2022		Malelejwe	Malelejwe	34	25.05.1988		Unemployed	Yes	2	Yes	1	No	No	daily	once a week	No		No		house contact with an itch				Unchecked	Unchecked	Unchecked	Unchecked	Unchecked	none			Unchecked	Unchecked	Unchecked	Unchecked	Checked	No	Unchecked	Unchecked	Unchecked	Unchecked	Unchecked		Complete
420	14.07.2022		Malelejwe	Malelejwe	90	01.01.1932	Male	Unemployed	No		Yes	2	No	No	daily		Yes	more than a month	No		none	No	No		Unchecked	Unchecked	Unchecked	Unchecked	Checked	none			Unchecked	Unchecked	Unchecked	Unchecked	Checked	Yes	Checked	Checked	Unchecked	Unchecked	Unchecked	No	Complete
421	14.07.2022		Malelejwe	Malelejwe	0	01.11.1995	Female	Unemployed		6	Yes	6	Yes	No	daily	daily	No		No		house contact with an itch				Unchecked	Unchecked	Unchecked	Unchecked	Unchecked	none			Unchecked	Unchecked	Unchecked	Unchecked	Checked	No	Unchecked	Unchecked	Unchecked	Unchecked	Unchecked		Complete
422	14.07.2022		Malelejwe	Malelejwe		01.01.1982	Female	Unemployed	Yes	3	No	3	Yes	No	daily		No		No		none				Unchecked	Unchecked	Unchecked	Unchecked	Unchecked	none			Unchecked	Unchecked	Unchecked	Unchecked	Checked	No	Unchecked	Unchecked	Unchecked	Unchecked	Unchecked		Complete
423	14.07.2022		Malelejwe	Malelejwe		08.09.2002	Female	Unemployed	Yes	4	Yes	3	Yes	No	daily	daily	No		No		house contact with an itch				Unchecked	Unchecked	Unchecked	Unchecked	Unchecked	none			Unchecked	Unchecked	Unchecked	Unchecked	Checked	No	Unchecked	Unchecked	Unchecked	Unchecked	Unchecked		Complete
424	14.07.2022		Malelejwe	Malelejwe	61	01.01.1971	Female	Unemployed	Yes	2	No	2	Yes	No	daily	daily	No		No		none				Unchecked	Unchecked	Unchecked	Unchecked	Unchecked	none			Unchecked	Unchecked	Unchecked	Unchecked	Checked	No	Unchecked	Unchecked	Unchecked	Unchecked	Unchecked		Complete
425	14.07.2022		Malelejwe	Malelejwe	42	01.01.1980	Female	Unemployed	No	3	Yes	3	Yes	No	daily	daily	No		No		house contact with an itch				Unchecked	Unchecked	Unchecked	Unchecked	Unchecked	none			Unchecked	Unchecked	Unchecked	Unchecked	Checked	No	Unchecked	Unchecked	Unchecked	Unchecked	Unchecked		Complete
426	14.07.2022		Malelejwe	Malelejwe	19	14.08.2002	Female		Yes	4	No	3	Yes	No	daily	daily	No		No		none				Unchecked	Unchecked	Unchecked	Unchecked	Unchecked	none			Unchecked	Unchecked	Unchecked	Unchecked	Checked	No	Unchecked	Unchecked	Unchecked	Unchecked	Unchecked		Complete
427	14.07.2022		Malelejwe	Malelejwe		02.06.1994	Female	Unemployed	No	4	No	4	Yes	No	daily	daily	No		No		none				Unchecked	Unchecked	Unchecked	Unchecked	Unchecked	none			Unchecked	Unchecked	Unchecked	Unchecked	Checked	No	Unchecked	Unchecked	Unchecked	Unchecked	Unchecked		Complete
428	14.07.2022		Malelejwe	Malelejwe	26	04.09.1996	Female	Unemployed		2	No	2	Yes	No	daily	daily	No		No		none				Unchecked	Unchecked	Unchecked	Unchecked	Unchecked	none			Unchecked	Unchecked	Unchecked	Unchecked	Checked	No	Unchecked	Unchecked	Unchecked	Unchecked	Unchecked		Complete
429	14.7.2022		Malelejwe	Malelejwe	21	07.07.2001	Male	unemployed	No	1	No	1	No	No	daily	daily	No		No		none				Unchecked	Unchecked	Unchecked	Unchecked	Unchecked	none			Unchecked	Unchecked	Unchecked	Unchecked	Checked	No	Unchecked	Unchecked	Unchecked	Unchecked	Unchecked		Complete
430	14.07.2022		Malelejwe	Malelejwe	21	28.08.2001	Male		No	3	No	2	Yes	Yes	daily	daily	No		No		none				Unchecked	Unchecked	Unchecked	Unchecked	Unchecked	none			Unchecked	Unchecked	Unchecked	Unchecked	Checked	No	Unchecked	Unchecked	Unchecked	Unchecked	Unchecked		Complete
431	14.07.2022		Malelejwe	Malelejwe	30	17.03.1992	Male	Unemployed	No	1	No	1	No	No	daily	daily	No		No		none				Unchecked	Unchecked	Unchecked	Unchecked	Unchecked	none			Unchecked	Unchecked	Unchecked	Unchecked	Checked	No	Unchecked	Unchecked	Unchecked	Unchecked	Unchecked		Complete
432	14.07.2022		Malelejwe	Malelejwe	66	01.01.1955	Male	Unemployed	No	1	No	1	No	No	daily	daily	No		No		none				Unchecked	Unchecked	Unchecked	Unchecked	Unchecked	none			Unchecked	Unchecked	Unchecked	Unchecked	Checked	No	Unchecked	Unchecked	Unchecked	Unchecked	Unchecked		Complete
433	7/14/2022		Tshwaane		80	1/1/1942	Female	Herdgirl	No	2	No	1	Yes	No	daily	daily	No		No		none				Unchecked	Unchecked	Unchecked	Unchecked	Unchecked	none			Unchecked	Unchecked	Unchecked	Unchecked	Checked	No	Unchecked	Unchecked	Unchecked	Unchecked	Unchecked		Complete
434	14.07.2022		Ndutshaa	Njutshaa	72	01.01.1951	Male	Unemployed	Yes	10	Yes	5	Yes	No	daily	daily	Yes	more than a month	No		none	No	Yes	No	Checked	Checked	Checked	Checked	Unchecked	none			Checked	Unchecked	Unchecked	Unchecked	Unchecked	Yes	Checked	Checked	Unchecked	Unchecked	Unchecked	No	Complete
435	14.07.2022		Ndutshaa	Njutshaa	56	30.09.1966	Female	Unemployed	Yes	10	Yes	5	Yes	No	daily	daily	Yes	more than a month	Yes	more than a month	house contact with an itch	No	Yes	Yes	Checked	Checked	Checked	Checked	Unchecked	none			Unchecked	Unchecked	Unchecked	Unchecked	Checked	Yes	Checked	Checked	Unchecked	Unchecked	Unchecked	No	Complete
436	14.07.2022		Ndutshaa	Njutshaa		06.09.1997	Female	Unemployed	Yes	2	Yes	2	Yes	No	daily	daily	Yes	more than a month	Yes	more than a month	house contact with an itch	No	Yes	Yes	Checked	Checked	Checked	Checked	Unchecked	none			Unchecked	Unchecked	Unchecked	Unchecked	Checked	Yes	Checked	Checked	Unchecked	Unchecked	Unchecked	No	Complete
437	14.07.2022		Ndutshaa	Njutshaa		02.02.2001	Female	Unemployed	Yes	3	No	3	Yes	No	daily	daily	No		No		none				Unchecked	Unchecked	Unchecked	Unchecked	Unchecked	none			Unchecked	Unchecked	Unchecked	Unchecked	Checked	No	Unchecked	Unchecked	Unchecked	Unchecked	Unchecked		Complete
438	14.07.2022		Ndutshaa	Njutshaa		03.05.1983	Female	Unemployed	No	2	Yes	1	No	No	daily	daily	No		No		none				Unchecked	Unchecked	Unchecked	Unchecked	Unchecked	none			Checked	Unchecked	Unchecked	Unchecked	Unchecked	Yes	Unchecked	Unchecked	Unchecked	Unchecked	Unchecked	No	Complete
439	14.07.2022		Ndutshaa	Njutshaa		01.01.1936	Male	Unemployed	No	1	Yes	1	No	No	once a week	once a week	Yes	more than a month	No		none	No	No		Unchecked	Unchecked	Unchecked	Unchecked	Checked	none			Unchecked	Unchecked	Unchecked	Unchecked	Checked	Yes	Checked	Checked	Unchecked	Unchecked	Unchecked	No	Complete
440	7/14/2022		Malelejwe		50	1/1/1972	Female	Ipelegeng	No	6	Yes	3	Yes	No	once a week	once a week	Yes	more than a month	No		house contact with a rash	No	No		Unchecked	Unchecked	Unchecked	Unchecked	Checked	none			Unchecked	Unchecked	Unchecked	Unchecked	Checked	No	Unchecked	Unchecked	Unchecked	Unchecked	Unchecked		Complete
441	7/14/2022		Malelejwe		36	7/25/1985	Female	Ipelegeng	No	6	No	2	No	No	daily	2-3 times a week	No		No		house contact with a rash				Unchecked	Unchecked	Unchecked	Unchecked	Unchecked	none			Unchecked	Unchecked	Unchecked	Unchecked	Checked	No	Unchecked	Unchecked	Unchecked	Unchecked	Unchecked		Complete
442	7/14/2022		Malelejwe		64	1/1/1959	Female	Ipelegeng	No	1		1	No	No	once a week	once a week	No		No		house contact with a rash				Unchecked	Unchecked	Unchecked	Unchecked	Unchecked	none			Unchecked	Unchecked	Unchecked	Unchecked	Checked	No	Unchecked	Unchecked	Unchecked	Unchecked	Unchecked		Complete
443	7/14/2022		Malelejwe		48	1/1/2022	Female	Ipelegeng	No	2	Yes	3	Yes	No	daily	2-3 times a week	No		No		house contact with a rash				Unchecked	Unchecked	Unchecked	Unchecked	Unchecked	none			Unchecked	Unchecked	Checked	Unchecked	Checked	Yes	Checked	Unchecked	Unchecked	Unchecked	Unchecked	No	Complete
444	7/14/2022		Malelejwe		38	4/5/1984	Female	Ipelegeng	No	4	Yes	3	Yes	No	2-3 times a week	daily	Yes	more than a month	Yes	more than a month	house contact with a rash	No	Yes	No	Unchecked	Unchecked	Checked	Unchecked	Unchecked	none			Unchecked	Unchecked	Unchecked	Unchecked	Checked	Yes	Unchecked	Checked	Unchecked	Unchecked	Unchecked	No	Complete
445	7/14/2022		Malelejwe			28/10/1979	Female	Ipelegeng	No	2	Yes	2	Yes	No			Yes		Yes	more than a month	none	No	Yes	No	Unchecked	Unchecked	Checked	Unchecked	Unchecked	none			Unchecked	Unchecked	Unchecked	Unchecked	Checked	Yes	Checked	Checked	Unchecked	Unchecked	Unchecked	No	Complete
446	7/14/2022		Malelejwe		74	1/1/1948	Female	Ipelegeng	No	2	Yes	2	No	No	daily	daily	No		No		house contact with a rash				Unchecked	Unchecked	Unchecked	Unchecked	Unchecked				Unchecked	Unchecked	Unchecked	Unchecked	Checked	Yes	Unchecked	Checked	Unchecked	Unchecked	Unchecked	No	Incomplete
447	7/14/2022		Malelejwe			7/10/1962	Male	Ipelegeng	No	3	No	3	Yes	No	daily	daily	No		No		house contact with a rash				Unchecked	Unchecked	Unchecked	Unchecked	Unchecked	none			Unchecked	Unchecked	Unchecked	Unchecked	Checked	No	Unchecked	Unchecked	Unchecked	Unchecked	Unchecked		Complete
448	7/14/2022		Malelejwe		27	6/10/1994	Male	Ipelegeng	No	3	No	3	Yes	No	daily	2-3 times a week	No		No		house contact with a rash				Unchecked	Unchecked	Unchecked	Unchecked	Unchecked	none			Unchecked	Unchecked	Unchecked	Unchecked	Checked	No	Unchecked	Unchecked	Unchecked	Unchecked	Unchecked		Complete
449	7/14/2022		Malelejwe			8/18/2001	Male	ipelegeng	No	1	No	1	No	No	daily	2-3 times a week	No		No		house contact with a rash				Unchecked	Unchecked	Unchecked	Unchecked	Unchecked	none			Unchecked	Unchecked	Unchecked	Unchecked	Checked	No	Unchecked	Unchecked	Unchecked	Unchecked	Unchecked		Complete
450	7/14/2022		Malelejwe		28	11/16/1993	Female	Ipelegeng	No	5	Yes	4	Yes	No	2-3 times a week	2-3 times a week	No		No		house contact with a rash				Unchecked	Unchecked	Unchecked	Unchecked	Unchecked	none			Unchecked	Unchecked	Unchecked	Unchecked	Checked	No	Unchecked	Unchecked	Unchecked	Unchecked	Unchecked		Complete
451	7/14/2022		Malelejwe			4/6/1989	Female	Ipelegeng	No	2	Yes	2	Yes	No	2-3 times a week	2-3 times a week	No		No		house contact with a rash				Unchecked	Unchecked	Unchecked	Unchecked	Unchecked	none			Unchecked	Unchecked	Unchecked	Unchecked	Checked	No	Unchecked	Unchecked	Unchecked	Unchecked	Unchecked		Complete
452	7/14/2022		Malelejwe		27	7/23/1994	Female	Ipelegeng	No	2	Yes	2	Yes	No	daily	2-3 times a week	No		No		house contact with a rash				Unchecked	Unchecked	Unchecked	Unchecked	Unchecked	none			Unchecked	Unchecked	Unchecked	Unchecked	Checked	No	Unchecked	Unchecked	Unchecked	Unchecked	Unchecked		Complete
453	7/14/2022		Malelejwe			4/10/1992	Male	Ipelegeng	No	1	No	1	No	No	daily	2-3 times a week	No		No		house contact with a rash				Unchecked	Unchecked	Unchecked	Unchecked	Unchecked	none			Unchecked	Unchecked	Unchecked	Unchecked	Checked	No	Unchecked	Unchecked	Unchecked	Unchecked	Unchecked		Complete
454			Malelejwe		60	1/1/1962	Female	ipelegeng	No	2	Yes	4	Yes	No	daily	daily	Yes	more than a month	No		house contact with a rash	No	No		Unchecked	Unchecked	Unchecked	Unchecked	Checked	none			Unchecked	Unchecked	Unchecked	Unchecked	Checked	Yes	Unchecked	Checked	Unchecked	Unchecked	Unchecked	No	Complete
455	7/14/2022		Ndutshaa		40	1/1/1982		Security officer	No	5	Yes		Yes	No	daily	2-3 times a week	Yes	more than a month	No		house contact with an itch	No	No		Unchecked	Unchecked	Unchecked	Unchecked	Checked	none			Unchecked	Unchecked	Unchecked	Unchecked	Checked	Yes	Unchecked	Unchecked	Checked	Unchecked	Unchecked	No	Complete
456	7/14/2022		Ndutshaa	Ndutshaa 1	40	10/5/1981	Female	Business lady	No	3	Yes	4	Yes	No	daily	daily	No		No		school contact with a rash				Unchecked	Unchecked	Unchecked	Unchecked	Unchecked	none			Unchecked	Unchecked	Unchecked	Unchecked	Checked	No	Unchecked	Unchecked	Unchecked	Unchecked	Unchecked		Complete
457	7/14/2022		Ndutshaa		18	6/15/2004	Female	Dependent	Yes	4	Yes	2	Yes	Yes		daily	No		No		house contact with an itch				Unchecked	Unchecked	Unchecked	Unchecked	Unchecked	none			Unchecked	Unchecked	Unchecked	Unchecked	Checked	No	Unchecked	Unchecked	Unchecked	Unchecked	Unchecked		Complete
458	7/14/2022		Ndutshaa	Ndtshaa1		4/2/1999	Male	Ipelegeng	No	3	Yes	3	No	Yes	daily	2-3 times a week	No		No		house contact with an itch				Unchecked	Unchecked	Unchecked	Unchecked	Unchecked	none			Unchecked	Unchecked	Unchecked	Unchecked	Checked	No	Unchecked	Unchecked	Unchecked	Unchecked	Unchecked		Complete
459	7/14/2022		Ndutshaa		29	4/15/1993	Female	ipelegeng	No	2	No		Yes	No	daily	daily	No		No		house contact with a rash				Unchecked	Unchecked	Unchecked	Unchecked	Unchecked	none			Unchecked	Unchecked	Unchecked	Unchecked	Checked	No	Unchecked	Unchecked	Unchecked	Unchecked	Unchecked		Complete
460	7/14/2022		Ndutshaa		33	4/2/1989	Female	ipelegeng	No	3	Yes	3	Yes	No	daily	once a week	Yes		No		house contact with a rash	No	No		Unchecked	Unchecked	Unchecked	Unchecked	Checked	none			Unchecked	Unchecked	Unchecked	Unchecked	Checked	No	Unchecked	Unchecked	Unchecked	Unchecked	Unchecked		Complete
461	7/14/2022		Ndutshaa		88	1/1/1934	Male		Yes	3	Yes	0	No		2-3 times a week	2-3 times a week	Yes	more than a month	Yes	more than a month	house contact with a rash	No	Yes	No	Checked	Unchecked	Unchecked	Unchecked	Unchecked				Unchecked	Unchecked	Checked	Unchecked	Checked	No	Unchecked	Unchecked	Unchecked	Unchecked	Unchecked		Complete
462	7/13/2022		Tshwaane	Tshwaane	31	1/5/1991	Male	Farmer	No	8	No	1	Yes	No	2-3 times a week	2-3 times a week	No		No		none				Unchecked	Unchecked	Unchecked	Unchecked	Unchecked	none			Unchecked	Unchecked	Unchecked	Unchecked	Checked	No	Unchecked	Unchecked	Unchecked	Unchecked	Unchecked		Complete
463	7/13/2022		Tshwaane	Tshwaane	66	1/1/1956	Male	Ipelegeng	No	1	Yes	1	No	No	daily	2-3 times a week	Yes	less than a month	No		school contact with a rash	No	No		Unchecked	Unchecked	Unchecked	Unchecked	Checked	none			Unchecked	Unchecked	Unchecked	Unchecked	Checked	No	Unchecked	Unchecked	Unchecked	Unchecked	Unchecked		Complete
464	7/13/2022		Tshwaane	Tshwaane	36	7/25/1985	Male	Ipelegeng	No	1	No	1	No	No	2-3 times a week	2-3 times a week	Yes	less than a week	No		none	No	No		Unchecked	Unchecked	Unchecked	Unchecked	Checked	none			Unchecked	Unchecked	Unchecked	Unchecked	Checked	No	Unchecked	Unchecked	Unchecked	Unchecked	Unchecked		Complete
465	12.07.2022		Tshwaane	Tshwaane	36	01.05.1987	Female	Unemployed	No	4	No	4	Yes	Yes	daily	daily	No		No		none				Unchecked	Unchecked	Unchecked	Unchecked	Unchecked	none			Unchecked	Unchecked	Unchecked	Unchecked	Checked	No	Unchecked	Unchecked	Unchecked	Unchecked	Unchecked		Complete
466	13.07.2022		Tshwaane	Tshwaane	66	01.01.1956		Unemployed	Yes	4	Yes	2	Yes	No	daily	daily	Yes	more than a month	No		none	No	No		Unchecked	Unchecked	Unchecked	Unchecked	Checked	none			Unchecked	Unchecked	Unchecked	Unchecked	Checked	No	Unchecked	Unchecked	Unchecked	Unchecked	Unchecked		Complete
467	13.07.2022		Tshwaane	Tshwaane	75	23.11.1947	Male	Unemployed	Yes	4	Yes	2	Yes	No	daily	daily	Yes	more than a month	No		house contact with an itch	No	No		Unchecked	Unchecked	Unchecked	Unchecked	Checked	none			Unchecked	Unchecked	Unchecked	Unchecked	Checked	No	Unchecked	Unchecked	Unchecked	Unchecked	Unchecked		Complete
468	13/		Malelejwe		39	1/1/1983	Female	Ipelegeng	No	10	Yes	4	No	No		once a week	No		No		none				Unchecked	Unchecked	Unchecked	Unchecked	Unchecked	none			Unchecked	Unchecked	Unchecked	Unchecked	Checked	No	Unchecked	Unchecked	Unchecked	Unchecked	Unchecked		Complete
469	7/13/2022		Malelejwe		43	11/5/1979	Female	Ipelegeng	No	10	Yes		Yes	Yes	2-3 times a week	daily	No		No		none				Unchecked	Unchecked	Unchecked	Unchecked	Unchecked				Unchecked	Unchecked	Unchecked	Unchecked	Checked	No	Unchecked	Unchecked	Unchecked	Unchecked	Unchecked		Complete
470	7/13/2022		Malelejwe		5	6/1/2022	Male	Minor		10	Yes	4	Yes	Yes	2-3 times a week	2-3 times a week	No		No		none				Unchecked	Unchecked	Unchecked	Unchecked	Unchecked	none			Unchecked	Unchecked	Unchecked	Unchecked	Checked	No	Unchecked	Unchecked	Unchecked	Unchecked	Unchecked		Complete
471			Malelejwe		0	8/24/2021	Female	11 months	Yes	10	No	4	Yes	Yes	daily		No		No		none				Unchecked	Unchecked	Unchecked	Unchecked	Unchecked	none			Unchecked	Unchecked	Unchecked	Unchecked	Checked	No	Unchecked	Unchecked	Unchecked	Unchecked	Unchecked		Complete
472	7/13/2022		Malelejwe			1/1/1994	Male	Farm boy	No	1	No	1	No	No	daily	once a week	No		No		none				Unchecked	Unchecked	Unchecked	Unchecked	Unchecked	none			Unchecked	Unchecked	Unchecked	Unchecked	Checked	No	Unchecked	Unchecked	Unchecked	Unchecked	Unchecked		Complete
473	7/13/2022		Malelejwe		41	9/30/1980	Female	Unemployed	No	1	No	1	No	No	daily	daily	No		No		none				Unchecked	Unchecked	Unchecked	Unchecked	Unchecked	none			Unchecked	Unchecked	Unchecked	Unchecked	Checked	No	Unchecked	Unchecked	Unchecked	Unchecked	Unchecked		Complete
474			Malelejwe		33	1/1/1989	Male	Farm boy	No	8	No	4	Yes	Yes	2-3 times a week	2-3 times a week	Yes		Yes	more than a month	none	No	No		Unchecked	Unchecked	Unchecked	Unchecked	Checked	none			Unchecked	Unchecked	Unchecked	Unchecked	Checked	No	Unchecked	Unchecked	Unchecked	Unchecked	Unchecked		Complete
475			Malelejwe		38	11/13/1984	Male	Farm labour	Yes	3	No	3	Yes	Yes	daily	daily	No		Yes	less than a week	none	No	No		Unchecked	Unchecked	Unchecked	Unchecked	Checked				Unchecked	Unchecked	Unchecked	Unchecked	Checked	No	Unchecked	Unchecked	Unchecked	Unchecked	Unchecked		Complete
476	7/13/2022		Malelejwe			12/20/1974	Male	Ipelegeng	Yes	9	No	4	Yes	Yes	2-3 times a week		No		No		school contact with an itch				Unchecked	Unchecked	Unchecked	Unchecked	Unchecked	none			Unchecked	Unchecked	Unchecked	Unchecked	Checked	No	Unchecked	Unchecked	Unchecked	Unchecked	Unchecked		Complete
477	7/13/2022		Malelejwe		37	1/1/1985	Male			1	No	1	No	No	once a week	daily	No		No		none				Unchecked	Unchecked	Unchecked	Unchecked	Unchecked	none			Unchecked	Unchecked	Unchecked	Unchecked	Checked	No	Unchecked	Unchecked	Unchecked	Unchecked	Unchecked		Complete
478	7/13/2022		Malelejwe		20	6/30/2003	Male		No	1	No		No	No	2-3 times a week	2-3 times a week	No		No		none				Unchecked	Unchecked	Unchecked	Unchecked	Unchecked	none			Unchecked	Unchecked	Unchecked	Unchecked	Checked	No	Unchecked	Unchecked	Unchecked	Unchecked	Unchecked		Complete
479	7/13/2022		Malelejwe			2/2/1996	Male	Farm man	No	2	No	1	No	No	once a week	once a week	No		No		none				Unchecked	Unchecked	Unchecked	Unchecked	Unchecked	none			Unchecked	Unchecked	Unchecked	Unchecked	Unchecked	No	Unchecked	Unchecked	Unchecked	Unchecked	Unchecked		Complete
480	2/13/2022		Malelejwe		18	6/15/2004	Male	Farm boy	No	1	No	1	No	No	2-3 times a week	daily	No		No		none				Unchecked	Unchecked	Unchecked	Unchecked	Unchecked	none			Unchecked	Unchecked	Unchecked	Unchecked	Checked	No	Unchecked	Unchecked	Unchecked	Unchecked	Unchecked		Complete
481	7/13/2022		Malelejwe		22	11/30/1997	Male	Unemplyed	No	4	No	1	No	No	2-3 times a week	daily	No		No		none				Unchecked	Unchecked	Unchecked	Unchecked	Unchecked	none			Unchecked	Unchecked	Unchecked	Unchecked	Checked	No	Unchecked	Unchecked	Unchecked	Unchecked	Unchecked		Complete
482			Malelejwe		30	O1/01/1992	Male		No	1	No	1	No	No	once a week	daily	No		No		none				Unchecked	Unchecked	Unchecked	Unchecked	Unchecked	none			Unchecked	Unchecked	Unchecked	Unchecked	Checked	No	Unchecked	Unchecked	Unchecked	Unchecked	Unchecked		Complete
483	7/13/2022		Malelejwe		37	2/2/1985	Male	Unemplyed	No	2	No	1	No	No	2-3 times a week	2-3 times a week	No		No		none				Unchecked	Unchecked	Unchecked	Unchecked	Unchecked	none			Unchecked	Unchecked	Unchecked	Unchecked	Checked	No	Unchecked	Unchecked	Unchecked	Unchecked	Unchecked		Complete
484			Malelejwe		67	1/1/1955	Female		No	4	Yes		Yes	No	daily	once a week	No		Yes	more than a month	none	Yes	Yes	Yes	Unchecked	Unchecked	Unchecked	Unchecked	Checked	none			Unchecked	Unchecked	Unchecked	Unchecked	Checked	No	Unchecked	Unchecked	Unchecked	Unchecked	Unchecked		Complete
485	7/13/2022		Malelejwe			1/1/1958	Male	Chief	No	2	No	2	No	No	2-3 times a week	daily	Yes	more than a month	No		house contact with an itch	Yes	No		Unchecked	Unchecked	Unchecked	Unchecked	Checked	none			Checked	Checked	Unchecked	Unchecked	Unchecked	Yes	Checked	Checked	Unchecked	Unchecked	Unchecked	Yes	Complete
486	7/13/2022		Malelejwe		27	9/3/1995	Female		Yes	2	Yes	2	Yes	No	once a week	2-3 times a week	Yes		Yes	less than a month	house contact with an itch	Yes	Yes	No	Checked	Checked	Unchecked	Checked	Unchecked	none			Checked	Checked	Unchecked	Unchecked	Unchecked	No	Unchecked	Unchecked	Unchecked	Unchecked	Unchecked		Complete
487	7/13/2022		Malelejwe		30	6/3/1992	Male			5	Yes	2	No	No	less than once a week	once a week	No		No		none				Unchecked	Unchecked	Unchecked	Unchecked	Unchecked	none			Unchecked	Unchecked	Unchecked	Unchecked	Checked	No	Unchecked	Unchecked	Unchecked	Unchecked	Unchecked		Complete
488	7/13/2022		Malelejwe		63	1/1/1959	Female	Retired	Yes	2	Yes	2	Yes	No	2-3 times a week	2-3 times a week	Yes	more than a month	No		house contact with an itch	Yes	No		Checked	Checked	Checked	Checked	Unchecked	none			Checked	Unchecked	Unchecked	Unchecked	Unchecked	Yes	Checked	Checked	Unchecked	Unchecked	Unchecked	Yes	Complete
489	7/13/2022		Malelejwe		29	1/1/1993	Male	Ipelegeng	No	8	Yes	1	Yes	No	2-3 times a week	2-3 times a week	No		No		house contact with an itch				Unchecked	Unchecked	Unchecked	Unchecked	Unchecked	none			Unchecked	Unchecked	Unchecked	Unchecked	Checked	No	Unchecked	Unchecked	Unchecked	Unchecked	Unchecked		Complete
490	7/13/2022		Malelejwe		15	2/4/2007	Female	Student	Yes	8	Yes	1	Yes	No	2-3 times a week	2-3 times a week	Yes		No		none	No	No		Unchecked	Unchecked	Unchecked	Unchecked	Checked	none			Unchecked	Unchecked	Unchecked	Unchecked	Checked	No	Unchecked	Unchecked	Unchecked	Unchecked	Unchecked		Complete
491	14.07.2022		Malelejwe	Malelejwe	75	01.01.1947	Female	Unemployed		2	Yes	2	No	No	daily	once a week	Yes	more than a month	Yes	more than a month	none	No	Yes	No	Unchecked	Checked	Unchecked	Unchecked	Unchecked	none			Checked	Unchecked	Unchecked	Unchecked	Unchecked	Yes	Checked	Checked	Unchecked	Unchecked	Unchecked	No	Complete
492	14.07.2022		Malelejwe	Malelejwe	34	25.05.1988		Unemployed	Yes	2	Yes	1	No	No	daily	once a week	No		No		house contact with an itch				Unchecked	Unchecked	Unchecked	Unchecked	Unchecked	none			Unchecked	Unchecked	Unchecked	Unchecked	Checked	No	Unchecked	Unchecked	Unchecked	Unchecked	Unchecked		Complete
493	14.07.2022		Malelejwe	Malelejwe	90	01.01.1932	Male	Unemployed	No		Yes	2	No	No	daily		Yes	more than a month	No		none	No	No		Unchecked	Unchecked	Unchecked	Unchecked	Checked	none			Unchecked	Unchecked	Unchecked	Unchecked	Checked	Yes	Checked	Checked	Unchecked	Unchecked	Unchecked	No	Complete
494	14.07.2022		Malelejwe	Malelejwe	0	01.11.1995	Female	Unemployed		6	Yes	6	Yes	No	daily	daily	No		No		house contact with an itch				Unchecked	Unchecked	Unchecked	Unchecked	Unchecked	none			Unchecked	Unchecked	Unchecked	Unchecked	Checked	No	Unchecked	Unchecked	Unchecked	Unchecked	Unchecked		Complete
495	14.07.2022		Malelejwe	Malelejwe		01.01.1982	Female	Unemployed	Yes	3	No	3	Yes	No	daily		No		No		none				Unchecked	Unchecked	Unchecked	Unchecked	Unchecked	none			Unchecked	Unchecked	Unchecked	Unchecked	Checked	No	Unchecked	Unchecked	Unchecked	Unchecked	Unchecked		Complete
496	14.07.2022		Malelejwe	Malelejwe		08.09.2002	Female	Unemployed	Yes	4	Yes	3	Yes	No	daily	daily	No		No		house contact with an itch				Unchecked	Unchecked	Unchecked	Unchecked	Unchecked	none			Unchecked	Unchecked	Unchecked	Unchecked	Checked	No	Unchecked	Unchecked	Unchecked	Unchecked	Unchecked		Complete
497	14.07.2022		Malelejwe	Malelejwe	61	01.01.1971	Female	Unemployed	Yes	2	No	2	Yes	No	daily	daily	No		No		none				Unchecked	Unchecked	Unchecked	Unchecked	Unchecked	none			Unchecked	Unchecked	Unchecked	Unchecked	Checked	No	Unchecked	Unchecked	Unchecked	Unchecked	Unchecked		Complete
498	14.07.2022		Malelejwe	Malelejwe	42	01.01.1980	Female	Unemployed	No	3	Yes	3	Yes	No	daily	daily	No		No		house contact with an itch				Unchecked	Unchecked	Unchecked	Unchecked	Unchecked	none			Unchecked	Unchecked	Unchecked	Unchecked	Checked	No	Unchecked	Unchecked	Unchecked	Unchecked	Unchecked		Complete
499	14.07.2022		Malelejwe	Malelejwe	19	14.08.2002	Female		Yes	4	No	3	Yes	No	daily	daily	No		No		none				Unchecked	Unchecked	Unchecked	Unchecked	Unchecked	none			Unchecked	Unchecked	Unchecked	Unchecked	Checked	No	Unchecked	Unchecked	Unchecked	Unchecked	Unchecked		Complete
500	14.07.2022		Malelejwe	Malelejwe		02.06.1994	Female	Unemployed	No	4	No	4	Yes	No	daily	daily	No		No		none				Unchecked	Unchecked	Unchecked	Unchecked	Unchecked	none			Unchecked	Unchecked	Unchecked	Unchecked	Checked	No	Unchecked	Unchecked	Unchecked	Unchecked	Unchecked		Complete
501	14.07.2022		Malelejwe	Malelejwe	26	04.09.1996	Female	Unemployed		2	No	2	Yes	No	daily	daily	No		No		none				Unchecked	Unchecked	Unchecked	Unchecked	Unchecked	none			Unchecked	Unchecked	Unchecked	Unchecked	Checked	No	Unchecked	Unchecked	Unchecked	Unchecked	Unchecked		Complete
502	14.7.2022		Malelejwe	Malelejwe	21	07.07.2001	Male	unemployed	No	1	No	1	No	No	daily	daily	No		No		none				Unchecked	Unchecked	Unchecked	Unchecked	Unchecked	none			Unchecked	Unchecked	Unchecked	Unchecked	Checked	No	Unchecked	Unchecked	Unchecked	Unchecked	Unchecked		Complete
503	14.07.2022		Malelejwe	Malelejwe	21	28.08.2001	Male		No	3	No	2	Yes	Yes	daily	daily	No		No		none				Unchecked	Unchecked	Unchecked	Unchecked	Unchecked	none			Unchecked	Unchecked	Unchecked	Unchecked	Checked	No	Unchecked	Unchecked	Unchecked	Unchecked	Unchecked		Complete
504	14.07.2022		Malelejwe	Malelejwe	30	17.03.1992	Male	Unemployed	No	1	No	1	No	No	daily	daily	No		No		none				Unchecked	Unchecked	Unchecked	Unchecked	Unchecked	none			Unchecked	Unchecked	Unchecked	Unchecked	Checked	No	Unchecked	Unchecked	Unchecked	Unchecked	Unchecked		Complete
505	14.07.2022		Malelejwe	Malelejwe	66	01.01.1955	Male	Unemployed	No	1	No	1	No	No	daily	daily	No		No		none				Unchecked	Unchecked	Unchecked	Unchecked	Unchecked	none			Unchecked	Unchecked	Unchecked	Unchecked	Checked	No	Unchecked	Unchecked	Unchecked	Unchecked	Unchecked		Complete
506	7/14/2022		Tshwaane		80	1/1/1942	Female	Herdgirl	No	2	No	1	Yes	No	daily	daily	No		No		none				Unchecked	Unchecked	Unchecked	Unchecked	Unchecked	none			Unchecked	Unchecked	Unchecked	Unchecked	Checked	No	Unchecked	Unchecked	Unchecked	Unchecked	Unchecked		Complete
507	14.07.2022		Ndutshaa	Njutshaa	72	01.01.1951	Male	Unemployed	Yes	10	Yes	5	Yes	No	daily	daily	Yes	more than a month	No		none	No	Yes	No	Checked	Checked	Checked	Checked	Unchecked	none			Checked	Unchecked	Unchecked	Unchecked	Unchecked	Yes	Checked	Checked	Unchecked	Unchecked	Unchecked	No	Complete
508	14.07.2022		Ndutshaa	Njutshaa	56	30.09.1966	Female	Unemployed	Yes	10	Yes	5	Yes	No	daily	daily	Yes	more than a month	Yes	more than a month	house contact with an itch	No	Yes	Yes	Checked	Checked	Checked	Checked	Unchecked	none			Unchecked	Unchecked	Unchecked	Unchecked	Checked	Yes	Checked	Checked	Unchecked	Unchecked	Unchecked	No	Complete
509	14.07.2022		Ndutshaa	Njutshaa		06.09.1997	Female	Unemployed	Yes	2	Yes	2	Yes	No	daily	daily	Yes	more than a month	Yes	more than a month	house contact with an itch	No	Yes	Yes	Checked	Checked	Checked	Checked	Unchecked	none			Unchecked	Unchecked	Unchecked	Unchecked	Checked	Yes	Checked	Checked	Unchecked	Unchecked	Unchecked	No	Complete
510	14.07.2022		Ndutshaa	Njutshaa		02.02.2001	Female	Unemployed	Yes	3	No	3	Yes	No	daily	daily	No		No		none				Unchecked	Unchecked	Unchecked	Unchecked	Unchecked	none			Unchecked	Unchecked	Unchecked	Unchecked	Checked	No	Unchecked	Unchecked	Unchecked	Unchecked	Unchecked		Complete
511	14.07.2022		Ndutshaa	Njutshaa		03.05.1983	Female	Unemployed	No	2	Yes	1	No	No	daily	daily	No		No		none				Unchecked	Unchecked	Unchecked	Unchecked	Unchecked	none			Checked	Unchecked	Unchecked	Unchecked	Unchecked	Yes	Unchecked	Unchecked	Unchecked	Unchecked	Unchecked	No	Complete
512	14.07.2022		Ndutshaa	Njutshaa		01.01.1936	Male	Unemployed	No	1	Yes	1	No	No	once a week	once a week	Yes	more than a month	No		none	No	No		Unchecked	Unchecked	Unchecked	Unchecked	Checked	none			Unchecked	Unchecked	Unchecked	Unchecked	Checked	Yes	Checked	Checked	Unchecked	Unchecked	Unchecked	No	Complete
